# Supplementary material for: An approach to validate groundwater contamination risk in rural mountainous catchments: the role of lateral groundwater flows
Source: MethodsX. 2018 Nov 7;5:1447–55. doi: 10.1016/j.mex.2018.11.002 (PMC6249407; doi:10.1016/j.mex.2018.11.002)
Supplement: Supplementary file 1 [file mmc1.xlsx]

## Sheet: Water table dephts
Id	X (m)	Y (m)	Z (m)	Water table deph (m)	Type
1	108825	210613	615	3.18	Well
2	109075	210138	595	0	Spring
3	108825	210388	598	0	Spring
4	108963	210388	593	0	Spring
5	108738	210700	600	0	Spring
6	108700	210700	600	0.01	Well
7	108413	211213	632	0	Spring
8	108363	211625	660	0	Spring
9	108438	211350	640	0	Spring
10	108175	211050	648	1.64	Well
11	107888	210825	658	0	Spring
12	106213	210600	622	2.52	Well
13	106150	210813	605	0.01	Well
14	106213	210900	620	0	Spring
15	106425	211063	635	0	Spring
16	106675	211738	605	0	Spring
17	106950	211850	630	0	Spring
18	107038	211875	628	0	Spring
19	107125	211900	635	0	Spring
20	107350	212075	643	1.61	Well
21	107688	212113	665	0	Spring
22	107800	212300	665	0	Spring
23	107575	212450	670	2.55	Well
24	107938	212638	675	1.62	Well
25	107975	212650	675	2.94	Well
26	108063	212675	675	0.7	Well
27	108238	212675	675	0	Spring
28	108763	212675	665	2.93	Well
29	109075	212600	655	0.5	Well
30	109050	212550	655	1	Well
31	109213	212625	655	0	Spring
32	109188	212750	675	3.66	Well
33	109225	212550	645	0.01	Well
34	109150	212575	645	0	Spring
35	109313	212488	645	0	Spring
36	109600	212350	633	2.3	Well
37	109638	212275	630	0	Spring
38	109700	212300	630	1.61	Well
39	110963	212900	685	0	Spring
40	111850	212150	665	0	Spring
41	111863	212738	682	3.74	Well
42	111888	212800	678	0	Spring
43	111875	211850	652	0	Spring
44	111950	211425	620	3.05	Well
45	111750	211100	595	2.33	Well
46	111600	211075	590	0	Spring
47	111550	211150	595	0	Spring
48	111525	211200	600	2.48	Well
49	110975	211963	655	3.72	Well
50	111550	212225	668	0	Spring
51	111525	211900	655	3.21	Well
52	111588	211175	595	0.01	Well
53	111525	210800	575	1.95	Well
54	111013	210338	565	0	Spring
55	110750	211675	630	3.23	Well
56	109763	212275	625	1.01	Well
57	109475	211475	650	7.07	Well
58	109300	211600	685	0	Spring
59	109975	212150	620	1.82	Well
60	110300	211775	622	1.56	Well
61	110490	211400	598	3.43	Well
62	110350	211288	598	2.14	Well
63	110313	211163	595	1.89	Well
64	110213	211150	595	2.49	Well
65	110163	211113	595	2.14	Well
66	110225	210925	590	1.33	Well
67	110088	210900	600	1.62	Well
68	109838	210750	610	0	Spring
69	116563	213450	625	2.52	Well
70	116675	213463	630	2.53	Well
71	116663	213513	630	4.09	Well
72	116450	214163	630	0	Spring
73	116388	214313	628	4.3	Well
74	116238	213750	600	0	Spring
75	116250	213775	600	2.26	Well
76	116275	213650	605	0	Spring
77	116200	213563	600	2.59	Well
78	113513	213850	635	1.19	Well
79	113525	213838	635	0	Spring
80	114213	212750	600	4.82	Well
81	113525	212675	595	0	Spring
82	113313	213000	610	0	Spring
83	113250	213125	615	1.35	Well
84	112925	213275	615	0	Spring
85	112675	213288	620	0	Spring
86	112613	213225	645	0	Spring
87	112338	213263	635	0	Spring
88	112750	212813	628	0	Spring
89	114225	212400	640	2.89	Well
90	114263	212425	635	2.36	Well
91	114325	212425	630	0	Spring
92	112175	211413	617	4.85	Well
93	112150	211225	610	0	Spring
94	112300	211063	600	0	Spring
95	112163	210725	585	5.09	Well
96	112350	210550	580	3.23	Well
97	112375	210500	575	0	Spring
98	112525	210450	580	2.83	Well
99	112525	210275	575	3.39	Well
100	112525	210225	570	0	Spring
101	112950	210050	572	4.24	Well
102	113825	209950	555	0	Spring
103	113725	210925	585	0	Spring
104	113750	211050	590	0	Spring
105	113675	211050	590	2.88	Well
106	113625	211275	595	0	Spring
107	114025	211000	580	3.15	Well
108	113963	211675	610	0.91	Well
109	113400	211788	625	3.84	Well
110	113375	211100	595	2.48	Well
111	112350	211950	650	0	Spring
112	116000	212100	630	0	Spring
113	115350	212350	600	1.41	Well
114	115050	212338	585	5.03	Well
115	115063	212338	590	0	Spring
116	114913	212375	580	0	Spring
117	115075	211125	620	3.16	Well
118	115938	212038	630	0	Spring
119	116975	212975	630	5.72	Well
120	117125	212875	625	4.1	Well
121	117150	212700	625	4.82	Well
122	117250	212675	625	3.84	Well
123	117350	212675	622	0	Spring
124	117475	212838	630	4.06	Well
125	118238	213600	615	1.89	Well
126	118613	213475	590	0.01	Well
127	118663	212938	610	0	Spring
128	118713	213050	580	4.72	Well
129	119175	213234	580	4.72	Well
130	119213	212650	560	0	Spring
131	119250	212650	550	0	Spring
132	119375	212625	530	0	Well
133	119450	212600	520	0	Spring
134	119950	212363	535	0	Spring
135	120125	212275	505	0	Spring
136	120388	212088	510	0	Spring
137	119313	212025	585	5.21	Well
138	118750	212063	598	4.87	Well
139	118550	211775	590	1.58	Well
140	118500	211713	582	2.09	Well
141	118675	211538	570	2.3	Well
142	118725	211575	560	0	Spring
143	118813	211588	555	1.64	Well
144	119263	211675	570	0	Well
145	119238	211500	545	0	Spring
146	119438	211075	525	0	Spring
147	119500	211163	520	0	Spring
148	120125	210425	550	2.52	Well
149	120150	210400	548	2.52	Well
150	120475	210238	460	0	Spring
151	119038	210000	495	5.52	Well
152	118863	210150	510	1.82	Well
153	118575	210488	575	0	Spring
154	118488	210550	575	0	Spring
155	118450	210500	580	1.84	Well
156	116625	210063	560	4.78	Well
157	116250	210125	580	0	Spring
158	116550	211125	590	1.61	Well
159	116488	211725	600	6.91	Well
160	116250	212038	620	2.74	Well
161	116988	211950	598	3.64	Well
162	117013	212238	609	3.45	Well
163	116975	212350	612	0	Spring
164	117013	211513	587	1.4	Well
165	117050	211463	585	2.22	Well
166	117113	211363	580	1.93	Well
167	117250	211013	575	1.39	Well
168	117125	210800	570	0	Well
169	106825	206788	585	0	Spring
170	106788	206763	585	2.83	Well
171	106775	206800	585	1.61	Well
172	106700	206900	585	0	Well
173	106650	206763	585	0	Well
174	106413	206363	590	2.93	Well
175	106200	206100	590	1.92	Well
176	106425	206300	590	0	Well
177	106263	205925	585	0	Well
178	107200	206538	590	3.13	Well
179	106900	206500	575	0	Well
180	107138	206038	590	0	Spring
181	107287	206100	606	1.61	Well
182	107300	205538	615	0.01	Well
183	107713	205425	680	0	Spring
184	107000	205713	585	0	Well
185	106875	205788	575	0	Spring
186	106625	205913	560	0	Spring
187	105800	205763	595	2.52	Well
188	105538	206738	555	0	Spring
189	105488	206688	550	0	Spring
190	105425	206450	535	0	Spring
191	105700	205175	565	0	Spring
192	106638	205575	510	2.52	Well
193	106713	205475	520	0	Spring
194	107113	205163	610	0	Spring
195	107250	205100	635	0	Spring
196	107788	204913	675	0	Spring
197	107975	204888	685	0	Spring
198	107200	207125	585	0	Well
199	106725	207700	608	2.73	Well
200	105750	208625	565	0	Spring
201	105400	208425	575	0	Spring
202	105425	209650	590	0	Spring
203	105450	209750	590	0	Spring
204	105538	209525	602	0.01	Well
205	105750	209313	642	0	Spring
206	105150	209950	570	2.02	Well
207	105938	209700	618	0.01	Well
208	106563	209563	608	0	Spring
209	106450	209075	580	0	Spring
210	106238	208888	572	0	Spring
211	106513	204150	500	0	Spring
212	106563	204275	510	0	Spring
213	106563	204400	530	0	Spring
214	107025	204250	590	0	Spring
215	107413	204363	620	0	Spring
216	104975	209825	575	0	Well
217	105188	209250	585	0	Spring
218	103700	207675	605	0	Spring
219	104038	207775	580	0	Spring
220	104338	206375	525	0	Well
221	104150	205750	528	3.08	Well
222	104050	205650	525	0	Well
223	103988	205650	525	2.98	Well
224	103700	205513	535	0	Well
225	103900	205313	540	0	Spring
226	103725	205075	555	0	Spring
227	103338	205138	570	0	Well
228	103250	205475	560	0	Spring
229	103425	207400	585	0	Spring
230	103375	207750	585	0	Spring
231	104713	204738	555	0	Spring
232	104638	205238	555	0	Spring
233	104550	204813	560	0	Spring
234	105225	204375	602	0	Spring
235	105350	204588	570	0	Spring
236	105275	203300	600	0	Spring
237	105113	207138	580	0	Spring
238	104400	206775	570	0	Spring
239	109850	206250	690	0	Spring
240	110450	205975	710	0	Spring
241	110375	206488	685	0	Spring
242	109963	206763	655	0	Spring
243	109000	207450	595	0	Well
244	108913	207400	598	0	Well
245	108675	207525	598	0	Well
246	107675	207238	585	0	Spring
247	107625	207213	585	0	Spring
248	107500	207088	585	0	Spring
249	109050	207225	610	0	Spring
250	108000	207350	585	0	Spring
251	108013	207400	585	0	Well
252	108063	207438	585	0	Well
253	108163	207375	585	4.7	Well
254	108213	207425	585	4.2	Well
255	108463	207663	585	0	Well
256	108463	207350	585	0	Spring
257	110125	208213	590	0	Well
258	107213	207750	585	0	Well
259	107275	208075	608	3.43	Well
260	107250	208250	612	0	Well
261	107500	208525	605	1.82	Well
262	107500	208475	605	1	Well
263	107863	207713	592	0	Well
264	107838	207575	592	0	Well
265	107238	207463	585	2.52	Well
266	107475	208313	605	0	Spring
267	107313	209175	620	0	Spring
268	107525	208438	605	0	Spring
269	108150	207150	585	0	Spring
270	107900	207025	585	0.5	Well
271	107975	207013	590	0.5	Well
272	108050	207000	595	0.5	Well
273	108138	207000	600	0.5	Well
274	109088	205763	695	0	Spring
275	109025	206063	675	0	Spring
276	108875	206238	660	0	Spring
277	109150	205975	690	0	Spring
278	109238	205963	700	0	Spring
279	109313	206175	680	0	Spring
280	108175	205825	680	0	Spring
281	107350	206100	600	0.5	Well
282	110073	208638	598	6	Well
283	110225	208413	585	0	Spring
284	109050	209068	622	0	Spring
285	109488	208988	578	0.01	Well
286	109900	209188	572	1.36	Well
287	109563	209713	575	0	Spring
288	109175	209825	585	0	Spring
289	108750	209413	600	0	Well
290	108163	209363	640	0	Spring
291	109300	204613	700	0	Well
292	111475	204150	698	0	Spring
293	110475	204650	705	0	Spring
294	110538	204525	698	0	Well
295	110863	207213	635	0	Spring
296	110875	207288	625	0	Spring
297	111638	205688	705	0	Spring
298	110575	208925	590	1.49	Well
299	111075	208175	585	0	Spring
300	110988	208013	590	0	Spring
301	110088	207688	640	0	Spring
302	109975	207775	630	2.5	Well
303	111963	208788	550	0	Well
304	111950	208538	558	0	Well
305	112025	208538	545	0	Well
306	112088	208413	545	0	Well
307	111325	208263	582	3.18	Well
308	111413	208263	582	1.31	Well
309	109975	209000	575	1.92	Well
310	109863	209050	565	2.5	Well
311	109913	208950	575	1.5	Well
312	109813	208950	575	0	Spring
313	109538	208888	580	0	Spring
314	109163	208475	615	0	Spring
315	108613	208813	615	0	Spring
316	108138	209000	648	0	Well
317	108038	209000	640	0	Spring
318	108363	209163	630	0	Spring
319	109113	209125	610	0	Spring
320	109163	209125	615	1.11	Well
321	111950	206463	650	0	Spring
322	110663	209775	568	0	Spring
323	110138	209325	565	0	Spring
324	110975	209325	558	2.22	Well
325	111638	209388	570	0	Spring
326	110875	208663	575	0	Spring
327	112325	208450	545	1.5	Well
328	113788	209888	555	0	Spring
329	114213	209763	550	0	Spring
330	103038	203725	555	3.43	Well
331	103050	203725	555	4.44	Well
332	102850	204175	595	0	Spring
333	103250	204825	600	0	Spring
334	103563	204175	590	4.79	Well
335	104025	204025	615	0.01	Well
336	104075	203875	610	0	Spring
337	103888	203863	580	0.91	Well
338	103750	203750	565	3	Well
339	103688	203463	548	0	Spring
340	103613	203413	545	4.55	Well
341	103575	203350	540	1.57	Well
342	103850	202675	508	1.92	Well
343	104000	202500	502	2.1	Well
344	104075	202463	498	2.06	Well
345	104150	202438	497	2.34	Well
346	104313	202425	505	2.52	Well
347	104363	202763	530	0	Spring
348	104775	203025	575	2.98	Well
349	105450	202775	575	0	Spring
350	106150	202263	560	0	Spring
351	106300	202100	498	0	Spring
352	106000	201300	440	0	Spring
353	105588	201450	460	0	Spring
354	105363	201563	470	0	Spring
355	105025	201725	480	2.95	Well
356	104400	201875	490	0	Spring
357	103075	203538	545	4.77	Well
358	102775	203638	560	1.61	Well
359	102950	203313	570	0	Spring
360	102788	203175	580	2.62	Well
361	102688	202813	585	4.31	Well
362	103275	202575	538	2.04	Well
363	103263	201813	515	1.35	Well
364	103250	201875	515	0.01	Well
365	103075	201750	530	0.01	Well
366	102925	201200	550	3.43	Well
367	102975	201000	545	1.86	F
368	102975	200975	545	0.01	Well
369	104550	200950	465	0	Well
370	103613	200750	510	1.06	Well
371	103563	200800	518	0	Spring
372	103750	200513	495	1.88	Well
373	103725	200413	495	2.06	Well
374	103625	200425	498	3.43	Well
375	103513	200438	505	0	Spring
376	103325	200475	525	0	Spring
377	103625	200000	492	0	Spring
378	103850	200113	492	3.9	Well
379	103900	200138	492	3.43	Well
380	104063	200300	488	0	Spring
381	104200	200375	478	0	Spring
382	104325	200313	480	2.32	Well
383	104363	200238	490	0	Spring
384	104463	200463	465	1.41	Well
385	104625	200500	465	0	Spring
386	104513	200600	465	2.95	Well
387	104713	201225	450	0	Spring
388	104563	201388	465	0	Spring
389	104325	202200	495	0	Spring
390	111450	203875	660	0	Spring
391	111438	203085	590	0	Spring
392	111263	202650	570	3.05	Well
393	110775	202425	530	1.94	Well
394	109713	202450	445	0	Spring
395	109238	201563	360	0	Spring
396	109275	201400	360	0	Spring
397	109725	201650	425	0	Well
398	109825	201825	415	0	Well
399	110450	202088	490	0	Spring
400	110975	201888	575	3.04	Well
401	110600	203975	530	0	Spring
402	110300	203025	550	0	Spring
403	110075	203375	605	2.95	Well
404	109938	204200	670	0	Spring
405	109775	203950	640	1.87	Well
406	108075	201700	435	1	Well
407	107600	201850	420	1.94	Well
408	107825	202088	465	1.85	Well
409	107500	202425	455	1.5	Well
410	107613	202588	470	0	Spring
411	108300	201688	425	0	Spring
412	108450	201713	435	1.83	Well
413	109000	203775	662	2	Well
414	109025	203950	665	4.67	Well
415	109000	204063	670	5.85	Well
416	108888	204138	670	3.09	Well
417	108450	204238	670	3.47	Well
418	108350	204100	650	1.5	Well
419	109313	204188	670	3.82	Well
420	109250	204100	675	3.28	Well
421	109125	203938	665	4.34	Well
422	112675	204075	660	0	Spring
423	112650	204138	670	0	Spring
424	112550	204488	695	0	Spring
425	112463	204675	708	0	Spring
426	112925	205650	680	0	Spring
427	112275	205600	695	0	Spring
428	112913	205538	695	0	Spring
429	112863	205788	675	0	Spring
430	112888	205975	655	0	Spring
431	114838	207163	550	0	Spring
432	114263	206188	645	0	Spring
433	113900	206525	500	0	Spring
434	112700	207700	565	0	Spring
435	115200	206663	470	0	Spring
436	112313	208663	545	0	Spring
437	113800	208175	555	1	Well
438	113950	208700	545	0	Spring
439	114025	208725	540	1.5	Well
440	114050	208638	540	2	Well
441	113300	209375	585	0	Spring
442	112700	209475	560	0	Well
443	112538	209363	555	0	Well
444	112950	209500	580	0	Spring
445	112488	209450	550	0	Spring
446	112300	203600	660	0	Spring
447	115275	204900	580	0	Spring
448	115275	204675	545	0	Spring
449	115438	204375	490	0	Spring
450	115950	204200	545	0	Spring
451	115300	204063	545	0	Spring
452	115288	204288	500	0	Spring
453	115100	204200	508	0	Spring
454	114875	204375	525	0	Spring
455	114900	204288	520	0	Spring
456	114825	204813	585	0	Spring
457	114800	205225	609	1.67	Well
458	114750	205400	615	0	Spring
459	114588	205450	625	0	Spring
460	114488	204900	608	2.1	Well
461	114400	204900	620	0	Spring
462	114363	204625	615	0	Spring
463	114100	204675	655	2.42	Well
464	113975	204700	660	3.28	Well
465	114138	205125	645	0	Spring
466	114200	205034	635	0	Spring
467	113550	204775	678	0	Spring
468	113413	204513	675	2.5	Well
469	113675	204400	658	0	Spring
470	113625	204525	665	0	Spring
471	113738	203825	630	0	Spring
472	115213	208075	525	0	Spring
473	115025	208325	550	0	Spring
474	114938	208325	550	3.13	Well
475	114850	208225	530	1.5	Well
476	114750	208363	555	0	Spring
477	115550	208588	550	0	Spring
478	116450	208400	535	1.5	Well
479	116613	208313	530	0	Spring
480	116738	208525	535	1.61	Well
481	116925	208625	545	0	Spring
482	118650	207800	565	0	Spring
483	119250	207675	515	2.83	Well
484	119463	207538	545	0	Spring
485	119575	207400	540	0	Spring
486	119750	207363	530	0	Spring
487	120025	207363	515	0	Spring
488	120100	207375	520	0	Spring
489	120038	207625	545	0	Spring
490	119975	207600	545	0	Well
491	120113	207238	510	0	Spring
492	120363	206963	505	1	Well
493	120238	206738	480	0	Spring
494	119863	206563	495	3	Well
495	119800	206613	495	0	Spring
496	119438	206600	510	0	Spring
497	118963	206863	575	0	Spring
498	118588	206725	548	3.5	Well
499	118325	206638	540	0	Spring
500	118400	206300	526	0	Spring
501	118850	206150	515	2.7	Well
502	119038	206238	515	1.42	Well
503	119038	206075	510	0.84	Well
504	119238	206050	505	0	Spring
505	118825	205525	530	0	Spring
506	120100	205563	480	0	Spring
507	120500	205500	460	3.76	Well
508	119800	207938	520	0.76	Well
509	119913	208050	535	1.68	Well
510	120250	208375	470	1.55	Well
511	120413	208325	460	0	Spring
512	120063	208000	520	2.29	Well
513	120438	207663	510	0	Spring
514	121025	207488	485	3.9	Well
515	120950	207450	495	4.97	Well
516	120775	207438	510	0	Spring
517	120675	207425	530	0	Spring
518	120625	207325	548	3.5	Well
519	119413	208088	540	0	Spring
520	119538	208388	510	4.34	Well
521	119625	208600	500	0	Spring
522	119913	209888	520	2.44	Well
523	119425	209300	528	0	Spring
524	119425	209000	518	0	Spring
525	118775	208863	535	0	Well
526	118525	208900	532	1.89	Well
527	118200	209300	565	0.94	Well
528	117825	208588	562	0	Spring
529	118750	208563	535	0.01	Well
530	118650	208475	555	0	Well
531	118825	208263	555	2.34	Well
532	117700	207325	570	2.56	Well
533	118075	207600	565	0	Spring
534	117475	207700	560	5.7	Well
535	117550	207800	555	0	Spring
536	117425	208025	560	0	Spring
537	117425	207950	555	0	Spring
538	117213	208038	560	0	Spring
539	117113	208025	545	2	Well
540	117213	208063	570	0	Spring
541	117038	208038	545	0	Spring
542	116863	208200	545	0	Spring
543	117213	208425	565	3.05	Well
544	117050	208313	560	0	Spring
545	116813	207388	555	3.74	Well
546	116550	206800	500	0	Spring
547	117038	207263	555	5.98	Well
548	118550	204925	545	2.8	Well
549	118925	204550	525	1.55	Well
550	118700	204000	535	1.63	Well
551	118638	204663	540	2.46	Well
552	119138	204525	520	3.06	Well
553	119200	204338	512	2.79	Well
554	119125	204238	518	3.43	Well
555	119400	203925	515	3.43	Well
556	119450	203813	505	2.32	Well
557	119550	203788	505	0	Spring
558	119488	204488	503	2.1	Well
559	119563	204538	498	3.27	Well
560	119813	204738	485	0	Spring
561	120038	204750	490	0	Well
562	120213	204775	480	0	Spring
563	120175	204775	485	3.9	Well
564	120425	204738	460	3.17	Well
565	120450	204650	450	0	Spring
566	120688	204650	450	0	Spring
567	120163	203400	480	0	Spring
568	120613	203175	510	2.73	Well
569	120588	203088	520	0	Spring
570	120463	202725	535	5.9	Well
571	119950	202600	520	1.61	Well
572	119700	202300	505	3.64	Well
573	119350	202888	491	3.44	Well
574	119050	202875	475	1.77	Well
575	118488	202925	558	0	Spring
576	118675	203575	535	4.34	Well
577	118463	203575	525	0	Spring
578	119300	203475	495	3.43	Well
579	119363	203488	495	2.46	Well
580	113813	202238	590	3.86	Well
581	113813	202150	580	3.81	Well
582	113975	201813	574	4.06	Well
583	114538	201588	555	4.76	Well
584	114788	201425	545	4.95	Well
585	114975	201463	537	3.84	Well
586	115900	201350	540	0	Spring
587	115925	200600	515	0	Spring
588	116150	200475	505	0	Spring
589	116138	200450	465	0	Spring
590	116325	200375	455	0	Spring
591	116338	200338	445	0	Spring
592	116425	200125	410	0	Spring
593	116138	200625	515	0	Spring
594	115863	200438	515	0	Spring
595	115663	200413	525	3.21	Well
596	115200	200750	530	0	Spring
597	115000	200613	540	1.82	Well
598	114750	200400	552	1.45	Well
599	114588	200425	558	1.15	Well
600	114438	200775	558	4.13	Well
601	114300	200838	565	5.19	Well
602	114575	200925	565	3.15	Well
603	113800	202238	595	1.82	Well
604	113813	202725	582	0	Spring
605	113775	202825	568	1.18	Well
606	113000	202775	565	0	Spring
607	114500	202500	545	0	Spring
608	115713	202850	530	0	Spring
609	115075	202975	560	2.59	Well
610	114338	203025	580	3.52	Well
611	113613	203414	590	0	Spring
612	113738	203425	585	1	Well
613	114100	203400	570	0	Spring
614	114350	203525	555	0	Spring
615	114763	203575	535	0	Spring
616	114925	203600	525	0	Spring
617	115025	203713	525	0	Spring
618	115363	203663	515	3.71	Well
619	115725	203463	500	0	Spring
620	115650	203250	500	0	Spring
621	115675	203613	515	0	Spring
622	116063	203650	490	0	Spring
623	116400	203875	470	0	Spring
624	116025	202550	500	0	Spring
625	115525	201925	540	0	Spring
626	114175	202738	560	3.43	Well
627	113638	202338	600	0.73	Well
628	113700	202125	590	3.94	Well
629	113413	201113	535	0	Spring
630	113113	200975	510	2.33	Well
631	113025	200938	510	2	Well
632	113000	200600	505	0	Spring
633	113225	200513	525	0	Spring
634	118338	203438	530	0	Spring
635	118038	202963	540	0	Well
636	117925	203275	520	3.18	Well
637	118025	203500	515	1.45	Well
638	118125	203638	535	1.39	Well
639	118400	203900	548	2.89	Well
640	117550	204025	530	0	Spring
641	117275	204200	550	0	Spring
642	117075	204350	532	0	Spring
643	117000	204613	540	0	Spring
644	117050	204750	535	0	Spring
645	116813	204750	515	2.04	Well
646	116750	204725	510	0	Spring
647	116550	204488	480	0	Spring
648	118075	204575	490	1.61	Well
649	118125	204438	488	2.29	Well
650	118088	204313	485	1.22	Well
651	118038	204250	482	2.44	Well
652	117800	204325	545	1.87	Well
653	117713	204325	545	0	Spring
654	117925	204275	535	3.21	Well
655	118238	202550	568	3.74	Well
656	117838	202075	520	1.33	Well
657	117388	201613	485	3.19	Well
658	117075	201488	465	0	Spring
659	119188	201900	538	2.5	Well
660	118925	201500	520	1.85	Well
661	118900	201425	515	1.51	Well
662	118875	201338	508	0.01	Well
663	118650	200700	490	3.19	Well
664	118675	200613	490	0	Spring
665	119325	201075	520	0	Spring
666	119125	201125	510	3.84	Well
667	105850	195875	560	2.57	Well
668	106200	195613	510	2.48	Well
669	106750	195663	480	0	Spring
670	106913	195700	460	0	Spring
671	107325	195575	420	0	Spring
672	107463	195738	420	0	Spring
673	107513	195663	405	0	Spring
674	107613	195681	400	0	Spring
675	107663	195513	425	0	Spring
676	107388	195063	500	0	Spring
677	106913	195025	530	1.94	Well
678	106800	195025	550	1.66	Well
679	106800	194975	550	1.21	Well
680	108113	195638	375	0	Spring
681	108125	195875	400	0	Spring
682	108200	195975	385	0	Spring
683	107950	196175	420	0	Spring
684	107975	196575	440	3.72	Well
685	110150	197000	270	0	Spring
686	109925	196975	275	0	Spring
687	109888	196863	280	0	Spring
688	109488	197113	290	0	Spring
689	109325	197050	295	0	Spring
690	109225	197050	305	0	Spring
691	109163	197075	305	0	Spring
692	108850	197388	315	0	Spring
693	108300	197638	350	0	Spring
694	108238	197750	370	0	Spring
695	105812	196513	555	0	Spring
696	106413	196475	530	0	Spring
697	109413	198338	420	1.2	Well
698	109213	197775	366	0	Spring
699	111863	198400	370	0	Spring
700	111863	198450	370	0	Spring
701	111563	198350	320	0	Spring
702	111375	198413	360	0	Spring
703	111200	198225	340	0	Spring
704	111150	198138	340	0	Spring
705	111075	198113	340	0	Spring
706	110788	198113	330	0	Spring
707	111363	198788	330	0	Spring
708	111288	198913	340	0	Spring
709	111400	199213	345	0	Spring
710	111738	199325	355	0	Spring
711	111650	199513	365	0	Spring
712	111663	199450	375	0	Spring
713	111650	199788	390	0	Spring
714	110713	198863	370	0	Spring
715	110588	198863	360	0	Spring
716	108738	195225	355	0	Spring
717	108975	195563	320	0	Spring
718	109113	195725	310	0	Spring
719	109188	195768	310	0	Spring
720	108788	195888	332	0	Spring
721	109550	196050	295	0	Spring
722	109738	196088	295	0	Spring
723	109925	196088	290	0	Spring
724	110000	196150	285	0	Spring
725	110138	196163	330	0	Spring
726	110263	196113	330	0	Spring
727	110500	196063	330	0	Spring
728	110525	196163	320	0	Spring
729	110825	196425	280	0	Spring
730	110875	196388	280	0	Spring
731	111050	196388	290	0	Spring
732	111413	196375	320	0	Spring
733	111388	196475	315	0	Spring
734	111375	196538	320	0	Spring
735	111438	196638	330	0	Spring
736	111475	196850	340	0	Spring
737	111625	196938	350	0	Spring
738	111950	197163	365	0	Spring
739	107588	192300	540	3.17	Well
740	107288	192438	525	2.3	Well
741	107175	192525	535	1.06	Well
742	106300	193300	545	2.5	Well
743	106325	193450	555	0	Spring
744	106538	193650	585	2.52	Well
745	106575	194238	598	5.25	Well
746	106800	194300	592	2.86	Well
747	106925	194750	558	0	Spring
748	107025	194950	540	0	Spring
749	107363	195025	510	2.31	Well
750	107650	194725	500	2.26	Well
751	107588	194700	510	2.52	Well
752	107463	194600	530	0	Spring
753	107413	194375	550	0	Spring
754	107363	194400	550	0	Spring
755	107375	194150	565	0	Spring
756	107975	193913	515	0	Spring
757	107950	193750	520	0	Spring
758	108163	193763	485	0	Spring
759	108188	194088	470	0	Spring
760	108188	194338	455	0	Spring
761	108463	194525	450	0	Spring
762	108450	194188	490	0	Spring
763	108588	193900	510	4.16	Well
764	108538	193737	525	3.37	Well
765	109150	193513	561	0.7	Well
766	109450	194300	390	0	Spring
767	109450	194413	380	0	Spring
768	109500	194500	370	0	Spring
769	109438	194488	380	0	Spring
770	109700	194188	410	0	Spring
771	109750	194188	410	0.01	Well
772	109788	194188	410	0	Spring
773	109500	193863	485	0	Spring
774	108175	193500	505	2.24	Well
775	108175	193200	510	2.73	Well
776	108000	193088	525	0	Spring
777	107950	193088	530	2.58	Well
778	107888	193050	545	0	Spring
779	107825	193050	555	2.83	Well
780	107800	192975	555	1.98	Well
781	107950	192525	550	2.81	Well
782	108163	193025	520	5.97	Well
783	108188	193025	520	1.61	Well
784	108300	193050	530	0	Spring
785	108513	193113	555	4.28	Well
786	108600	193125	565	3.99	Well
787	109150	193075	545	0	Well
788	109863	193263	480	0	Spring
789	110300	193200	370	2.59	Well
790	110550	193413	390	2.48	Well
791	110400	193375	500	0	Spring
792	110025	193675	480	0	Spring
793	110000	194263	410	0	Spring
794	110125	194338	390	0	Spring
795	110225	194475	385	0	Spring
796	110375	194600	350	1.61	Well
797	110550	194613	335	1	Well
798	110375	194325	410	2.81	Well
799	110400	194300	420	0	Spring
800	110563	194325	370	0	Spring
801	109400	193450	555	2.73	Well
802	108450	191963	540	2.3	Well
803	108713	192063	515	0	Spring
804	108763	192075	505	1.82	Well
805	108975	192425	495	2.96	Well
806	108775	192425	500	4.09	Well
807	108863	192550	510	0	Spring
808	108825	192575	515	2.28	Well
809	108663	192425	520	2.04	Well
810	108425	192450	530	4.98	Well
811	108813	192725	540	0	Spring
812	117025	192100	670	0	Spring
813	117138	192450	670	2.32	Well
814	117213	192163	670	0	Spring
815	117163	192225	670	1.68	Well
816	116800	191488	660	0	Spring
817	116850	191325	685	0	Spring
818	116950	191325	680	1.71	Well
819	117113	191300	685	3.27	Well
820	117025	190775	695	0	Spring
821	116913	190663	699	2.6	Well
822	116775	190438	710	0.01	Well
823	117113	190025	695	0	Spring
824	117288	190075	690	0	Spring
825	117513	190438	678	0	Spring
826	118388	190038	680	0	Spring
827	118500	190313	678	0	Spring
828	118625	190313	668	1.5	Well
829	118638	190350	668	1.5	Well
830	118750	190388	668	0	Spring
831	118738	190188	668	0	Spring
832	119025	190525	660	0	Spring
833	118950	191050	645	0	Spring
834	118825	191425	625	0	Spring
835	118850	191475	625	0	Spring
836	118800	191813	590	0	Spring
837	118550	192000	585	0	Spring
838	118563	191825	598	0	Spring
839	118288	191375	630	0	Spring
840	118138	191125	640	0	Spring
841	117775	190700	670	0	Well
842	117875	191300	648	0	Spring
843	117375	191325	675	0	Spring
844	117113	190850	688	0	Spring
845	120700	192263	680	0	Spring
846	120425	192425	650	0	Spring
847	120100	192500	640	0	Spring
848	119975	192625	625	0	Spring
849	119375	192600	578	0	Spring
850	119313	192600	572	0	Spring
851	119238	192600	568	0	Spring
852	118750	192625	600	0	Spring
853	118325	192975	570	0	Spring
854	118350	192625	540	1.36	Well
855	118063	192725	595	0	Spring
856	118025	192638	605	1.5	Well
857	117900	192750	602	0	Spring
858	117800	192788	606	4.09	Well
859	117263	193000	590	0	Spring
860	117250	192825	608	0	Well
861	117275	192725	618	1.24	Well
862	117288	192638	625	4.33	Well
863	117288	192500	635	0.5	Well
864	118000	191875	625	0	Spring
865	118113	191900	610	0	Spring
866	118213	192263	590	0	Spring
867	118300	192250	570	0	Spring
868	118363	192288	570	0	Spring
869	118613	192513	545	0	Spring
870	119375	192313	600	0	Spring
871	119550	191925	650	0.01	Well
872	119400	191925	640	0	Spring
873	119463	191713	660	1.5	Well
874	119538	191638	665	1.7	Well
875	119888	191750	670	0	Spring
876	120775	192513	692	1.88	Well
877	120775	192700	680	0	Well
878	120338	193388	610	0	Spring
879	120366	193588	605	0	Spring
880	120338	193800	590	0	Spring
881	120375	193950	580	0	Spring
882	120575	194475	560	0	Spring
883	120725	194475	570	0	Spring
884	120975	194100	665	0	Spring
885	121000	194050	670	0	Well
886	120988	193988	675	0	Spring
887	121000	193900	678	0	Well
888	121000	193825	680	0.01	Well
889	121475	193675	705	0	Spring
890	121413	194250	660	0	Spring
891	121775	194650	645	0	Spring
892	122000	194650	668	0	Spring
893	122063	194588	680	0	Spring
894	122475	194713	725	0	Spring
895	118963	193713	510	2.58	Well
896	118950	193650	510	0	Well
897	118813	193625	520	0	Spring
898	118888	193388	525	0	Spring
899	117050	193100	570	0	Spring
900	116975	193625	575	0	Spring
901	117075	193700	565	0	Spring
902	117363	193900	530	0	Spring
903	117250	193975	550	1.5	Well
904	117325	194000	530	3	Well
905	117325	194150	515	3	Well
906	117325	194238	508	3	Well
907	117238	194288	510	2.5	Well
908	117238	194375	505	3.5	Well
909	117175	194363	495	1	Well
910	117200	194113	495	0	Spring
911	117025	194225	520	0	Spring
912	116900	194113	540	0.01	Well
913	116838	194050	560	2	Well
914	117113	194313	495	0.01	Well
915	117213	194438	505	0.01	Well
916	117175	194500	495	0.01	Well
917	117100	194600	495	0.01	Well
918	117450	194625	520	0.01	Well
919	117538	194600	525	2	Well
920	117625	194600	525	3.5	Well
921	117900	194600	540	0	Spring
922	118125	193900	550	0	Spring
923	118088	193800	562	0	Spring
924	118225	193800	552	0.01	Well
925	117350	193475	568	0	Well
926	117375	193625	545	0	Spring
927	117350	193738	540	0	Spring
928	118375	193950	545	0	Spring
929	118625	194063	535	0	Spring
930	118850	194338	500	0	Spring
931	119175	194350	490	0	Spring
932	119338	194238	512	0	Spring
933	119863	194150	550	1.5	Well
934	119713	194488	500	0	Spring
935	120000	194638	510	0	Spring
936	119550	196063	430	0	Spring
937	119300	196038	430	0	Spring
938	118888	195625	390	0	Spring
939	118675	195338	470	0	Spring
940	118600	195313	500	0	Spring
941	118100	195250	520	0	Spring
942	118138	195138	540	0	Spring
943	118175	195050	555	1.84	Well
944	118025	195300	510	0	Spring
945	118113	195600	420	0	Spring
946	119975	196025	460	0	Well
947	119813	196650	410	0	Spring
948	120438	195925	480	0	Spring
949	121288	196600	500	0	Spring
950	121363	196700	490	0	Spring
951	121338	196638	500	0	Spring
952	121763	196488	550	0	Spring
953	121813	196388	570	0	Spring
954	121863	196350	580	0	Spring
955	122100	196313	610	0	Spring
956	122025	196139	630	0	Spring
957	122175	196050	660	0	Spring
958	122263	196000	685	0	Spring
959	122350	195950	692	0.01	Well
960	122538	196088	685	0	Spring
961	122450	196513	680	0.01	Well
962	122575	196613	685	0	Spring
963	122875	197025	660	0	Spring
964	122500	197025	620	0	Spring
965	122113	197325	520	0	Spring
966	121775	197625	470	0	Spring
967	121675	197613	450	0	Spring
968	121588	197625	450	0	Spring
969	121613	198600	300	0	Spring
970	121775	198475	360	0	Spring
971	121875	198450	390	0	Spring
972	120675	196850	430	0.01	Well
973	120825	196850	435	0	Spring
974	120938	196850	445	0	Spring
975	120675	195763	498	0	Spring
976	120738	195813	495	0.7	Well
977	120888	195813	498	0	Spring
978	121150	195750	525	0	Spring
979	121575	195650	590	0	Spring
980	121150	195538	550	0	Spring
981	121150	195438	560	0	Spring
982	121650	195238	650	0	Spring
983	120275	195125	500	0	Spring
984	120338	195075	525	0.01	Well
985	120675	194975	535	0	Spring
986	120213	195188	495	2	Well
987	120188	195213	495	0	Spring
988	120088	195263	495	0	Spring
989	120063	195200	495	0	Spring
990	120525	195650	495	0	Spring
991	115163	191225	685	0	Spring
992	115275	191413	670	0	Spring
993	115250	191500	660	0	Spring
994	115313	191500	660	0.01	Well
995	115188	191850	630	0	Spring
996	115338	191925	625	0	Spring
997	115450	191938	630	0	Well
998	115775	191475	670	2	Well
999	116088	191575	635	0	Spring
1000	115975	191175	660	1.61	Well
1001	115938	191088	680	0	Spring
1002	115875	191050	685	0	Spring
1003	115888	191000	685	0	Spring
1004	115913	190938	690	0	Spring
1005	115913	190800	700	0	Spring
1006	115913	190675	710	0	Spring
1007	115675	190788	710	1.61	Well
1008	115625	190825	710	0.01	Well
1009	115738	190825	700	0	Spring
1010	116675	191588	648	0	Spring
1011	116213	191738	620	3	Well
1012	116125	191738	615	3.05	Well
1013	116175	191788	620	0	Spring
1014	116563	192563	615	3.03	Well
1015	115888	192625	595	0	Spring
1016	115625	192450	620	0	Spring
1017	115613	192575	610	0	Spring
1018	115363	193025	565	0	Spring
1019	115263	192963	570	0	Spring
1020	114363	192675	595	0	Spring
1021	113763	192413	540	0	Spring
1022	113938	192325	550	0	Spring
1023	114088	192225	560	0	Spring
1024	114375	192088	575	0	Well
1025	114700	192050	585	0	Well
1026	114888	192050	605	2	Well
1027	114875	192100	600	2.14	Well
1028	115188	192025	615	0	Spring
1029	114388	191375	645	0	Well
1030	114313	191400	640	0	Spring
1031	114263	191363	645	0	Spring
1032	114038	191800	665	0	Spring
1033	114363	192300	610	0	Spring
1034	113450	192263	540	0	Spring
1035	113288	192063	585	0	Spring
1036	113650	191950	620	0	Spring
1037	112700	192750	510	0	Spring
1038	112663	192863	475	0	Spring
1039	112950	191950	590	0	Spring
1040	112800	191938	570	2.3	Well
1041	112663	191938	525	0	Spring
1042	112500	191925	490	0	Spring
1043	112338	191900	470	0	Spring
1044	112113	191963	465	0	Spring
1045	112413	192300	520	0	Spring
1046	112463	192163	525	0	Spring
1047	112200	191700	500	0	Spring
1048	112150	191500	550	0	Spring
1049	112225	191500	550	0	Spring
1050	112188	191450	570	0	Spring
1051	114025	191063	670	0	Well
1052	114163	191200	658	1.84	Well
1053	114425	191013	675	0	Spring
1054	114425	190863	685	2.73	Well
1055	114500	190600	695	1.82	Well
1056	114513	190400	705	0	Well
1057	114600	190350	705	0	Well
1058	114000	189888	680	2.73	Well
1059	113875	189813	675	1.35	Well
1060	113950	189775	675	1.35	Well
1061	113625	189575	675	0	Spring
1062	113713	189488	665	0	Spring
1063	114413	189163	650	0	Spring
1064	114513	189250	660	2.32	Well
1065	114663	189325	665	2.73	Well
1066	114688	189425	670	0.01	Well
1067	114688	189700	680	0	Spring
1068	114838	189900	695	0	Well
1069	114975	189863	700	2.13	Well
1070	115150	189788	715	0.01	Well
1071	115313	189775	730	2.73	Well
1072	113950	189250	645	0	Spring
1073	113938	189450	660	0	Spring
1074	112663	189625	685	0.01	Well
1075	112538	189488	680	0	Well
1076	112438	189488	670	0	Well
1077	112375	189438	660	2.36	Well
1078	112288	189488	650	0	Spring
1079	111800	190075	595	0	Spring
1080	111975	190200	590	0	Spring
1081	112138	190263	600	0	Spring
1082	112275	190225	615	0	Spring
1083	112363	190375	620	0	Spring
1084	112513	190475	630	0	Spring
1085	112625	190463	640	0	Spring
1086	112825	190638	655	0	Spring
1087	112913	190675	665	0	Well
1088	112950	190700	668	0	Well
1089	112988	190738	675	0.01	Well
1090	113125	190775	682	2.14	Well
1091	113813	190938	690	0	Spring
1092	112988	190875	690	0.01	Well
1093	111725	190763	605	2.52	Well
1094	111413	190800	570	1.55	Well
1095	111413	190850	565	0	Spring
1096	111463	190875	565	0.01	Well
1097	111513	191013	560	0	Spring
1098	111738	191225	570	0	Spring
1099	111788	191238	575	1.5	Well
1100	111150	191225	430	0	Spring
1101	111238	191063	560	0	Spring
1102	111013	191238	380	0	Spring
1103	110513	190425	420	0	Spring
1104	116463	193188	535	0	Spring
1105	116125	192975	525	0	Spring
1106	115575	193050	550	0	Spring
1107	115825	193138	500	0	Well
1108	115663	193600	480	0	Spring
1109	113663	193663	480	0	Spring
1110	114588	193250	590	0	Spring
1111	114513	193288	595	0	Well
1112	114525	193350	575	0	Spring
1113	114438	193463	595	0	Spring
1114	114638	193688	520	0	Spring
1115	111175	192838	250	0	Spring
1116	115975	194900	475	0	Spring
1117	115800	194913	455	2	Well
1118	116175	194825	490	2	Well
1119	115700	195413	440	0	Spring
1120	116513	194663	530	0	Spring
1121	116863	194825	490	0.01	Well
1122	116888	194850	485	0	Spring
1123	116500	194550	540	0	Well
1124	116275	194088	600	0	Spring
1125	116475	193975	612	?	Well
1126	114150	194288	370	0	Spring
1127	114013	194300	355	0	Spring
1128	113850	194275	340	0	Spring
1129	112775	194650	240	0	Spring
1130	113288	194963	260	0	Spring
1131	113438	199950	515	0	Spring
1132	113275	199625	525	0	Spring
1133	113075	199825	490	0	Spring
1134	113025	199650	475	0	Spring
1135	112950	199563	460	1.25	Well
1136	112900	199488	455	0	Spring
1137	112350	199475	415	0	Spring
1138	113038	199225	490	0	Spring
1139	112650	199000	490	0	Spring
1140	112413	198875	445	0	Spring
1141	112338	198400	410	0	Spring
1142	112138	198450	375	0	Spring
1143	112613	198475	465	0	Spring
1144	112850	198438	500	0	Spring
1145	112950	198675	530	1	Well
1146	113825	199375	555	3	Well
1147	113350	198950	550	1.5	Well
1148	113550	198925	520	0	Well
1149	113650	198888	520	0	Well
1150	113725	198900	520	0	Spring
1151	113775	198900	520	0	Well
1152	113663	198650	518	0	Well
1153	113850	198575	505	0	Spring
1154	114025	199063	530	0	Spring
1155	113825	199600	555	0.01	Well
1156	113975	198213	545	0	Spring
1157	113500	197575	470	0	Well
1158	113525	197488	475	0	Spring
1159	113188	197450	435	3.5	Well
1160	112938	197450	420	0	Spring
1161	112625	197413	395	0	Spring
1162	112088	197313	375	0	Spring
1163	112438	197650	410	0	Spring
1164	112675	198038	450	0	Spring
1165	112925	197913	460	0	Spring
1166	112963	197888	470	0	Well
1167	113313	198100	490	0	Spring
1168	113350	197950	470	0.5	Well
1169	113200	197575	445	0	Well
1170	113563	197925	485	0	Spring
1171	113050	196888	460	0	Well
1172	113025	196900	460	2.6	Well
1173	112813	196988	435	0	Spring
1174	112825	196788	445	2.2	Well
1175	112375	197013	390	0	Spring
1176	112200	197050	395	1.7	Well
1177	112550	196313	410	0	Spring
1178	112625	196400	420	0	Spring
1179	112963	196513	460	0	Spring
1180	113000	196450	460	0	Spring
1181	113513	196625	500	0	Spring
1182	113538	196525	490	0	Spring
1183	113575	196375	480	0	Spring
1184	113663	196325	470	0	Spring
1185	114050	196300	425	0	Spring
1186	113950	196700	470	3	Well
1187	113175	196963	460	0	Spring
1188	113713	197013	475	2	Well
1189	112838	195550	475	0	Spring
1190	112900	195350	475	0	Spring
1191	112775	195475	465	0	Spring
1192	114188	198000	480	0	Spring
1193	114375	198500	530	0	Spring
1194	114363	197688	470	2	Well
1195	114488	197713	485	0	Spring
1196	114568	197750	492	0	Well
1197	114600	197763	495	3.5	Well
1198	114600	197825	500	0	Spring
1199	114738	198050	510	0	Well
1200	114788	198238	520	0	Spring
1201	114713	198200	525	0	Well
1202	115325	198475	560	0	Spring
1203	115238	198675	538	2.7	Well
1204	115450	198675	550	1.2	Well
1205	115688	198200	580	0	Spring
1206	115763	197688	545	0	Spring
1207	115538	197850	570	0	Spring
1208	114975	197100	530	0	Spring
1209	114963	196988	510	0	Spring
1210	114800	196775	500	0	Well
1211	114838	196700	490	0	Spring
1212	114938	196675	475	0	Spring
1213	114413	196838	450	0.01	Well
1214	114463	197050	455	0	Spring
1215	114525	197275	470	0	Spring
1216	114625	197288	475	0	Spring
1217	114888	197463	520	0	Spring
1218	114888	197713	510	0.01	Well
1219	114913	197763	515	0	Spring
1220	115000	197800	525	0	Spring
1221	114763	197863	520	0	Spring
1222	115200	197888	550	0	Spring
1223	115525	199263	525	2	Well
1224	115250	199213	535	0	Well
1225	115613	199213	515	0	Spring
1226	115050	199675	542	0.01	Well
1227	115725	199200	500	0	Spring
1228	115575	199075	515	0	Well
1229	115763	199250	500	0	Spring
1230	115575	199300	525	2	Well
1231	115550	199463	525	0.01	Well
1232	116113	199713	415	0	Spring
1233	116563	197688	500	0	Spring
1234	115000	199925	535	0	Spring
1235	114688	199900	550	2.7	Well
1236	114250	199513	560	3	Well
1237	114250	199375	550	2.5	Well
1238	114275	199263	540	2.5	Well
1239	114238	198988	520	0	Well
1240	114238	198875	515	0	Well
1241	114150	198750	505	0	Well
1242	112875	211875	638	0	Spring
1243	106113	200963	425	0	Spring
1244	106925	201175	465	0	Spring
1245	105300	200813	465	0	Spring
1246	102800	200875	550	0	Spring
1247	102725	200825	570	0	Spring
1248	102575	199725	550	0	Spring
1249	113763	202250	600	0	Spring
1250	108750	202413	510	0	Spring
1251	108675	194650		0	Spring
1252	104250	210100	598	0	Spring
1253	104975	209875	578	0	Spring
1254	118813	201525	530	0	Spring
1255	103213	203438	550	0	Spring
1256	101725	203375	700	0	Spring
1257	101775	203525	700	0	Spring
1258	101825	203875	660	0	Spring
1259	101875	204100	680	0	Spring
1260	115713	215300	660	0	Spring
1261	117000	192750	615	0	Spring

## Sheet: Recharge
Id	X (m)	Y (m)	Recharge (mm.yr-1)
1	312875	511878	80
2	306113	500965	12
3	306925	501177	9.5
6	310225	508416	50
8	302725	500827	32
9	302575	499727	40
11	315200	506665	22
15	313763	502252	5.3
16	318088	493802	3.5
17	312775	494652	12
20	312300	503602	7.5
21	313625	504527	23
28	303213	503440	440
30	308463	494527	23
31	309788	494190	21
32	305300	500815	5.5
37	320000	494640	250
38	320438	495927	37
41	315575	493052	42
43	317263	493002	75
45	313288	494965	3.5
46	318625	494065	150
47	309150	512578	45

## Sheet: Hydraulic Conductivity
Id	X (m)	Y (m)	Hydraulic conductivity x 10-4 (m.day-1)
1	312875	511878	31.2
2	306113	500965	31.2
3	306925	501177	31.2
6	310225	508416	6.03091
8	302725	500827	0.505576
9	302575	499727	14.7909
11	315200	506665	44.2775
15	313763	502252	31.2
16	318088	493802	31.2
17	312775	494652	31.2
20	312300	503602	28.5792
21	313625	504527	1.02017
28	303213	503440	31.2
30	308463	494527	31.2
31	309788	494190	31.2
32	305300	500815	31.2
37	320000	494640	31.2
38	320438	495927	31.2
41	315575	493052	36.3857
43	317263	493002	31.2
45	313288	494965	31.2
46	318625	494065	31.2
47	309150	512578	31.2

## Sheet: Original DRASTIC
Rowid	X (m)	Y (m)	Parameters							DRASTIC
			D	R	A	S	T	I	C
1	307300	509581	10	3	6	5	9	4	1	122
2	307800	509581	10	3	6	5	9	4	1	122
3	307300	509081	10	3	6	5	9	4	1	137
4	307800	509081	10	3	6	5	5	7	1	133
5	306800	508581	10	3	6	3	5	7	1	129
6	307300	508581	10	3	6	3	9	7	1	133
7	307800	508581	10	3	6	3	9	7	1	133
8	306800	508081	10	3	2	3	10	4	1	106
9	307300	508081	10	3	2	3	9	4	1	106
10	307800	508081	10	3	2	3	3	7	1	115
11	308300	508081	10	3	2	3	10	7	1	121
12	308800	508081	10	3	2	3	9	7	1	121
13	306800	507581	10	3	2	3	9	4	1	106
14	307300	507581	10	3	2	3	9	4	1	106
15	307800	507581	10	3	2	5	10	4	1	111
16	308300	507581	10	3	2	5	10	4	1	111
17	308800	507581	10	3	3	5	10	4	1	114
18	306300	507081	10	3	2	9	10	4	1	119
19	306800	507081	10	3	2	9	10	4	1	119
20	307300	507081	10	3	2	5	9	4	1	110
21	307800	507081	10	3	3	5	9	4	1	113
22	308300	507081	10	3	3	5	5	4	1	107
23	308800	507081	10	3	3	5	5	8	1	129
24	309300	507081	10	3	3	5	3	8	1	127
25	309800	507081	10	1	3	5	5	8	1	121
26	306300	506581	10	3	2	5	10	4	1	111
27	306800	506581	10	3	3	5	10	4	1	114
28	307300	506581	10	3	2	5	9	4	1	110
29	307800	506581	10	3	3	5	5	4	1	113
30	308300	506581	10	3	3	5	5	8	1	129
31	308800	506581	10	3	3	5	10	8	1	134
32	309300	506581	10	3	3	5	5	8	1	133
33	309800	506581	10	1	3	5	9	8	1	125
34	310300	506581	10	1	3	5	5	8	1	121
35	306300	506081	10	3	2	5	10	4	1	111
36	306800	506081	10	3	3	5	9	4	1	113
37	307300	506081	10	3	3	5	5	4	1	109
38	307800	506081	10	3	3	5	5	4	1	109
39	308300	506081	10	3	3	5	9	8	1	134
40	308800	506081	10	3	3	5	9	8	1	133
41	309300	506081	10	3	3	5	9	8	1	133
42	309800	506081	10	1	3	9	9	8	1	133
43	310300	506081	10	1	3	9	10	8	1	134
44	305800	505581	10	5	2	5	9	4	1	118
45	306300	505581	10	3	2	5	5	4	1	106
46	306800	505581	10	3	3	5	5	4	1	109
47	307300	505581	10	3	3	5	5	4	1	109
48	307800	505581	10	3	4	5	9	8	1	136
49	308300	505581	10	3	3	5	9	8	1	133
50	308800	505581	10	3	3	5	10	8	1	134
51	309300	505581	10	1	3	9	9	8	1	133
52	309800	505581	10	1	3	9	9	8	1	133
53	310300	505581	10	1	4	9	10	8	1	137
54	310800	505581	10	1	3	9	9	8	1	134
55	305800	505081	10	3	2	5	5	4	1	106
56	306300	505081	10	3	2	5	3	4	1	104
57	306800	505081	10	3	3	5	9	4	1	113
58	307300	505081	10	3	4	5	5	4	1	112
59	307800	505081	10	3	3	5	5	8	1	129
60	308300	505081	10	3	3	9	10	8	1	142
61	308800	505081	10	3	3	9	10	8	1	142
62	309300	505081	9	1	3	9	10	8	1	129
63	309800	505081	10	1	3	9	10	8	1	133
64	310300	505081	10	1	3	9	10	8	1	134
65	310800	505081	10	1	3	9	9	8	1	134
66	311300	505081	10	1	3	9	9	8	1	133
67	305800	504581	10	3	3	9	5	4	1	-9999
68	308800	504581	9	1	3	5	9	2	1	90
69	309300	504581	9	1	3	5	5	2	1	86
70	309800	504581	9	1	3	5	9	2	1	90
71	310300	504581	10	1	3	5	9	2	1	96
72	310800	504581	10	1	3	9	9	2	1	103
73	311300	504581	10	1	3	9	9	4	1	113
74	311800	504581	10	1	3	9	9	8	1	134
75	309300	504081	9	1	3	5	10	7	1	116
76	309800	504081	9	1	3	5	5	2	1	86
77	310300	504081	10	1	3	5	9	2	1	95
78	310800	504081	10	1	3	5	5	2	1	91
79	311300	504081	10	1	3	9	9	2	1	99
80	311800	504081	10	1	3	9	9	4	1	113
81	308800	503581	9	1	2	5	10	7	1	112
82	309300	503581	9	1	2	5	3	7	1	106
83	309800	503581	9	1	2	5	5	7	1	108
84	310300	503581	10	1	3	5	5	2	1	91
85	310800	503581	10	1	2	5	9	2	1	92
86	311300	503581	10	1	2	5	9	2	1	92
87	311800	503581	10	1	2	5	5	2	1	93
88	308800	503081	9	1	2	5	5	4	1	93
89	309300	503081	9	1	2	5	5	7	1	108
90	309800	503081	9	1	3	5	1	7	1	107
91	310300	503081	10	1	2	5	9	4	1	102
92	310800	503081	10	1	2	5	5	7	1	98
93	311300	503081	10	1	2	5	3	7	1	111
94	311800	503081	10	1	2	5	10	7	1	103
95	312300	503081	10	1	2	5	9	7	1	113
96	308800	502581	10	1	2	5	5	4	1	98
97	309300	502581	10	1	2	5	1	4	1	94
98	309800	502581	10	1	2	5	1	4	1	94
99	310300	502581	10	1	2	5	10	4	1	103
100	310800	502581	10	1	2	5	5	4	1	98
101	311300	502581	10	1	2	5	3	4	1	96
102	311800	502581	10	1	2	5	5	4	1	98
103	312300	502581	10	1	3	5	10	2	1	95
104	308800	502081	10	1	2	5	10	4	1	102
105	309300	502081	10	1	2	5	1	4	1	96
106	311300	502081	10	1	2	5	5	4	1	98
107	311800	502081	10	1	4	5	5	2	1	94
108	312300	502081	9	1	5	5	10	2	1	92
109	312800	502081	9	1	5	5	5	2	1	92
110	308800	501581	10	1	2	5	5	4	1	98
111	309300	501581	10	1	2	5	3	4	1	94
112	311300	501581	10	1	4	5	9	4	1	108
113	311800	501581	10	1	4	5	10	2	1	99
114	312300	501581	9	1	4	5	3	2	1	89
115	312800	501581	9	1	4	5	1	5	1	102
116	313300	501581	9	1	4	5	9	5	1	108
117	309300	501081	10	1	2	5	3	4	1	96
118	311300	501081	10	1	4	5	10	2	1	99
119	311800	501081	10	1	4	5	5	2	1	94
120	312300	501081	10	1	5	5	3	5	1	110
121	312800	501081	10	1	5	5	3	5	1	110
122	313300	501081	9	1	4	5	9	5	1	108
123	313800	501081	9	1	5	5	9	5	1	108
124	311300	500581	10	1	4	5	3	4	1	100
125	311800	500581	10	1	5	5	3	5	1	110
126	312300	500581	10	1	5	5	1	5	1	110
127	312800	500581	10	1	5	5	1	5	1	108
128	313300	500581	10	1	5	5	3	5	1	112
129	311300	500081	10	1	4	5	3	5	1	107
130	311800	500081	10	1	5	5	3	5	1	110
131	312300	500081	10	1	5	5	5	5	1	112
132	312800	500081	10	1	5	5	5	5	1	110
133	313300	500081	10	1	5	5	5	5	1	112
134	311300	499581	10	1	4	5	1	5	1	105
135	311800	499581	10	1	4	5	3	5	1	107
136	312300	499581	10	1	5	5	5	5	1	112
137	312800	499581	10	1	5	5	3	5	1	110
138	313300	499581	10	1	5	5	5	5	1	112
139	311300	499081	10	1	5	5	3	5	1	108
140	311800	499081	10	1	5	5	1	5	1	108
141	312300	499081	10	1	5	5	5	5	1	117
142	312800	499081	10	1	5	5	10	5	1	110
143	313300	499081	10	1	5	5	3	5	1	112
144	311300	498581	10	1	5	5	1	5	1	108
145	311800	498581	10	1	5	5	5	5	1	112
146	312300	498581	10	1	5	5	9	5	1	112
147	312800	498581	10	1	5	5	5	5	1	110
148	310800	498081	10	1	5	5	5	5	1	112
149	311300	498081	10	1	5	5	1	5	1	108
150	311800	498081	10	1	5	5	1	5	1	108
151	312300	498081	10	1	5	5	5	5	1	112

## Sheet: Modified DRASTIC
Rowid	X (m)	Y (m)	Modified DRASTIC
1	307300	509581	95.9
2	307800	509581	95.9
3	307300	509081	95.9
4	307800	509081	99.1
5	306800	508581	95.7
6	307300	508581	100.9
7	307800	508581	100.9
8	306800	508081	87.4
9	307300	508081	86.1
10	307800	508081	86.7
11	308300	508081	95.8
12	308800	508081	94.5
13	306800	507581	86.1
14	307300	507581	86.1
15	307800	507581	90.8
16	308300	507581	90.8
17	308800	507581	92.4
18	306300	507081	97.6
19	306800	507081	97.6
20	307300	507081	89.5
21	307800	507081	91.1
22	308300	507081	85.9
23	308800	507081	97.1
24	309300	507081	94.5
25	309800	507081	94.5
26	306300	506581	90.8
27	306800	506581	92.4
28	307300	506581	89.5
29	307800	506581	85.9
30	308300	506581	97.1
31	308800	506581	103.6
32	309300	506581	97.1
33	309800	506581	99.7
34	310300	506581	94.5
35	306300	506081	90.8
36	306800	506081	91.1
37	307300	506081	85.9
38	307800	506081	85.9
39	308300	506081	102.3
40	308800	506081	102.3
41	309300	506081	102.3
42	309800	506081	106.5
43	310300	506081	107.8
44	305800	505581	92.1
45	306300	505581	84.3
46	306800	505581	85.9
47	307300	505581	85.9
48	307800	505581	103.9
49	308300	505581	102.3
50	308800	505581	103.6
51	309300	505581	106.5
52	309800	505581	106.5
53	310300	505581	109.4
54	310800	505581	106.5
55	305800	505081	84.3
56	306300	505081	81.7
57	306800	505081	91.1
58	307300	505081	87.5
59	307800	505081	97.1
60	308300	505081	110.4
61	308800	505081	110.4
62	309300	505081	102.8
63	309800	505081	107.8
64	310300	505081	107.8
65	310800	505081	106.5
66	311300	505081	106.5
67	305800	504581	92.7
68	308800	504581	77.9
69	309300	504581	72.7
70	309800	504581	77.9
71	310300	504581	82.9
72	310800	504581	89.7
73	311300	504581	95.3
74	311800	504581	106.5
75	309300	504081	93.2
76	309800	504081	72.7
77	310300	504081	82.9
78	310800	504081	77.7
79	311300	504081	89.7
80	311800	504081	95.3
81	308800	503581	91.6
82	309300	503581	82.5
83	309800	503581	85.1
84	310300	503581	77.7
85	310800	503581	81.3
86	311300	503581	81.3
87	311800	503581	76.1
88	308800	503081	76.7
89	309300	503081	85.1
90	309800	503081	81.5
91	310300	503081	86.9
92	310800	503081	90.1
93	311300	503081	87.5
94	311800	503081	96.6
95	312300	503081	95.3
96	308800	502581	81.7
97	309300	502581	76.5
98	309800	502581	76.5
99	310300	502581	88.2
100	310800	502581	81.7
101	311300	502581	79.1
102	311800	502581	81.7
103	312300	502581	84.2
104	308800	502081	88.2
105	309300	502081	76.5
106	311300	502081	81.7
107	311800	502081	79.3
108	312300	502081	82.4
109	312800	502081	75.9
110	308800	501581	81.7
111	309300	501581	79.1
112	311300	501581	90.1
113	311800	501581	85.8
114	312300	501581	71.7
115	312800	501581	77.5
116	313300	501581	87.9
117	309300	501081	79.1
118	311300	501081	85.8
119	311800	501081	79.3
120	312300	501081	86.7
121	312800	501081	86.7
122	313300	501081	87.9
123	313800	501081	89.5
124	311300	500581	82.3
125	311800	500581	86.7
126	312300	500581	84.1
127	312800	500581	84.1
128	313300	500581	86.7
129	311300	500081	85.1
130	311800	500081	86.7
131	312300	500081	89.3
132	312800	500081	89.3
133	313300	500081	89.3
134	311300	499581	82.5
135	311800	499581	85.1
136	312300	499581	89.3
137	312800	499581	86.7
138	313300	499581	89.3
139	311300	499081	86.7
140	311800	499081	84.1
141	312300	499081	89.3
142	312800	499081	95.8
143	313300	499081	86.7
144	311300	498581	84.1
145	311800	498581	89.3
146	312300	498581	94.5
147	312800	498581	89.3
148	310800	498081	89.3
149	311300	498081	84.1
150	311800	498081	84.1
151	312300	498081	89.3

## Sheet: L
Rowid	X (m)	Y (m)	L
1	307300	509581	2
2	307800	509581	4
3	307300	509081	9
4	307800	509081	4
5	306800	508581	7
6	307300	508581	9
7	307800	508581	9
8	306800	508081	5
9	307300	508081	9
10	307800	508081	9
11	308300	508081	9
12	308800	508081	5
13	306800	507581	9
14	307300	507581	9
15	307800	507581	9
16	308300	507581	5
17	308800	507581	5
18	306300	507081	5
19	306800	507081	5
20	307300	507081	5
21	307800	507081	9
22	308300	507081	9
23	308800	507081	5
24	309300	507081	5
25	309800	507081	4
26	306300	506581	5
27	306800	506581	5
28	307300	506581	9
29	307800	506581	5
30	308300	506581	5
31	308800	506581	5
32	309300	506581	4
33	309800	506581	5
34	310300	506581	5
35	306300	506081	5
36	306800	506081	9
37	307300	506081	5
38	307800	506081	5
39	308300	506081	5
40	308800	506081	5
41	309300	506081	5
42	309800	506081	5
43	310300	506081	5
44	305800	505581	5
45	306300	505581	9
46	306800	505581	5
47	307300	505581	5
48	307800	505581	5
49	308300	505581	5
50	308800	505581	5
51	309300	505581	5
52	309800	505581	5
53	310300	505581	1
54	310800	505581	5
55	305800	505081	5
56	306300	505081	9
57	306800	505081	9
58	307300	505081	4
59	307800	505081	4
60	308300	505081	4
61	308800	505081	5
62	309300	505081	1
63	309800	505081	1
64	310300	505081	1
65	310800	505081	1
66	311300	505081	3
67	305800	504581	4
68	308800	504581	5
69	309300	504581	1
70	309800	504581	9
71	310300	504581	1
72	310800	504581	1
73	311300	504581	1
74	311800	504581	4
75	309300	504081	5
76	309800	504081	9
77	310300	504081	9
78	310800	504081	1
79	311300	504081	1
80	311800	504081	4
81	308800	503581	5
82	309300	503581	5
83	309800	503581	9
84	310300	503581	9
85	310800	503581	1
86	311300	503581	9
87	311800	503581	1
88	308800	503081	5
89	309300	503081	6
90	309800	503081	9
91	310300	503081	9
92	310800	503081	1
93	311300	503081	1
94	311800	503081	5
95	312300	503081	5
96	308800	502581	4
97	309300	502581	6
98	309800	502581	9
99	310300	502581	9
100	310800	502581	9
101	311300	502581	1
102	311800	502581	5
103	312300	502581	5
104	308800	502081	5
105	309300	502081	5
106	311300	502081	9
107	311800	502081	5
108	312300	502081	5
109	312800	502081	5
110	308800	501581	5
111	309300	501581	5
112	311300	501581	5
113	311800	501581	5
114	312300	501581	4
115	312800	501581	5
116	313300	501581	5
117	309300	501081	5
118	311300	501081	5
119	311800	501081	5
120	312300	501081	5
121	312800	501081	4
122	313300	501081	6
123	313800	501081	6
124	311300	500581	5
125	311800	500581	5
126	312300	500581	4
127	312800	500581	9
128	313300	500581	9
129	311300	500081	7
130	311800	500081	4
131	312300	500081	4
132	312800	500081	9
133	313300	500081	9
134	311300	499581	5
135	311800	499581	4
136	312300	499581	9
137	312800	499581	9
138	313300	499581	9
139	311300	499081	4
140	311800	499081	6
141	312300	499081	4
142	312800	499081	6
143	313300	499081	6
144	311300	498581	4
145	311800	498581	4
146	312300	498581	4
147	312800	498581	6
148	310800	498081	5
149	311300	498081	4
150	311800	498081	4
151	312300	498081	4

## Sheet: Risk
Rowid	X (m)	Y (m)	DRASTIC	L	Risk
1	307300	509581	122	2	130
2	307800	509581	122	4	138
3	307300	509081	122	9	158
4	307800	509081	133	4	149
5	306800	508581	129	7	157
6	307300	508581	133	9	169
7	307800	508581	133	9	169
8	306800	508081	107	5	127
9	307300	508081	106	9	142
10	307800	508081	115	9	151
11	308300	508081	122	9	158
12	308800	508081	121	5	141
13	306800	507581	106	9	142
14	307300	507581	106	9	142
15	307800	507581	111	9	147
16	308300	507581	111	5	131
17	308800	507581	114	5	134
18	306300	507081	119	5	139
19	306800	507081	119	5	139
20	307300	507081	110	5	130
21	307800	507081	113	9	149
22	308300	507081	109	9	145
23	308800	507081	129	5	149
24	309300	507081	127	5	147
25	309800	507081	121	4	137
26	306300	506581	111	5	131
27	306800	506581	114	5	134
28	307300	506581	110	9	146
29	307800	506581	109	5	129
30	308300	506581	129	5	149
31	308800	506581	134	5	154
32	309300	506581	129	4	145
33	309800	506581	125	5	145
34	310300	506581	121	5	141
35	306300	506081	111	5	131
36	306800	506081	113	9	149
37	307300	506081	109	5	129
38	307800	506081	109	5	129
39	308300	506081	133	5	153
40	308800	506081	133	5	153
41	309300	506081	133	5	153
42	309800	506081	133	5	153
43	310300	506081	134	5	154
44	305800	505581	118	5	138
45	306300	505581	106	9	142
46	306800	505581	109	5	129
47	307300	505581	109	5	129
48	307800	505581	136	5	156
49	308300	505581	133	5	153
50	308800	505581	134	5	154
51	309300	505581	133	5	153
52	309800	505581	133	5	153
53	310300	505581	137	1	141
54	310800	505581	133	5	153
55	305800	505081	106	5	126
56	306300	505081	104	9	140
57	306800	505081	113	9	149
58	307300	505081	112	4	128
59	307800	505081	129	4	145
60	308300	505081	142	4	158
61	308800	505081	142	5	162
62	309300	505081	129	1	133
63	309800	505081	134	1	138
64	310300	505081	134	1	138
65	310800	505081	133	1	137
66	311300	505081	133	3	145
67	305800	504581	117	4	133
68	308800	504581	90	5	110
69	309300	504581	86	1	90
70	309800	504581	90	9	126
71	310300	504581	95	1	99
72	310800	504581	103	1	107
73	311300	504581	113	1	117
74	311800	504581	133	4	149
75	309300	504081	116	5	136
76	309800	504081	86	9	122
77	310300	504081	95	9	131
78	310800	504081	91	1	95
79	311300	504081	103	1	107
80	311800	504081	113	4	129
81	308800	503581	113	5	133
82	309300	503581	106	5	126
83	309800	503581	108	9	144
84	310300	503581	91	9	127
85	310800	503581	92	1	96
86	311300	503581	92	9	128
87	311800	503581	88	1	92
88	308800	503081	93	5	113
89	309300	503081	108	6	132
90	309800	503081	107	9	143
91	310300	503081	102	9	138
92	310800	503081	113	1	117
93	311300	503081	111	1	115
94	311800	503081	118	5	138
95	312300	503081	117	5	137
96	308800	502581	98	4	114
97	309300	502581	94	6	118
98	309800	502581	94	9	130
99	310300	502581	103	9	139
100	310800	502581	98	9	134
101	311300	502581	96	1	100
102	311800	502581	98	5	118
103	312300	502581	96	5	116
104	308800	502081	103	5	123
105	309300	502081	94	5	114
106	311300	502081	98	9	134
107	311800	502081	94	5	114
108	312300	502081	97	5	117
109	312800	502081	92	5	112
110	308800	501581	98	5	118
111	309300	501581	96	5	116
112	311300	501581	108	5	128
113	311800	501581	99	5	119
114	312300	501581	87	4	103
115	312800	501581	100	5	120
116	313300	501581	108	5	128
117	309300	501081	96	5	116
118	311300	501081	99	5	119
119	311800	501081	94	5	114
120	312300	501081	110	5	130
121	312800	501081	110	4	126
122	313300	501081	108	6	132
123	313800	501081	111	6	135
124	311300	500581	102	5	122
125	311800	500581	110	5	130
126	312300	500581	108	4	124
127	312800	500581	108	9	144
128	313300	500581	110	9	146
129	311300	500081	107	7	135
130	311800	500081	110	4	126
131	312300	500081	112	4	128
132	312800	500081	112	9	148
133	313300	500081	112	9	148
134	311300	499581	105	5	125
135	311800	499581	107	4	123
136	312300	499581	112	9	148
137	312800	499581	110	9	146
138	313300	499581	112	9	148
139	311300	499081	110	4	126
140	311800	499081	108	6	132
141	312300	499081	112	4	128
142	312800	499081	117	6	141
143	313300	499081	110	6	134
144	311300	498581	108	4	124
145	311800	498581	112	4	128
146	312300	498581	116	4	132
147	312800	498581	112	6	136
148	310800	498081	112	5	132
149	311300	498081	108	4	124
150	311800	498081	108	4	124
151	312300	498081	112	4	128

## Sheet: Modified Risk
Rowid	X (m)	Y (m)	DRASTIC	L	Modified Risk
1	307300	509581	95.9	2	103.9
2	307800	509581	95.9	4	111.9
3	307300	509081	95.9	9	131.9
4	307800	509081	99.1	4	115.1
5	306800	508581	95.7	7	123.7
6	307300	508581	100.9	9	136.9
7	307800	508581	100.9	9	136.9
8	306800	508081	87.4	5	107.4
9	307300	508081	86.1	9	122.1
10	307800	508081	86.7	9	122.7
11	308300	508081	95.8	9	131.8
12	308800	508081	94.5	5	114.5
13	306800	507581	86.1	9	122.1
14	307300	507581	86.1	9	122.1
15	307800	507581	90.8	9	126.8
16	308300	507581	90.8	5	110.8
17	308800	507581	92.4	5	112.4
18	306300	507081	97.6	5	117.6
19	306800	507081	97.6	5	117.6
20	307300	507081	89.5	5	109.5
21	307800	507081	91.1	9	127.1
22	308300	507081	85.9	9	121.9
23	308800	507081	97.1	5	117.1
24	309300	507081	94.5	5	114.5
25	309800	507081	94.5	4	110.5
26	306300	506581	90.8	5	110.8
27	306800	506581	92.4	5	112.4
28	307300	506581	89.5	9	125.5
29	307800	506581	85.9	5	105.9
30	308300	506581	97.1	5	117.1
31	308800	506581	103.6	5	123.6
32	309300	506581	97.1	4	113.1
33	309800	506581	99.7	5	119.7
34	310300	506581	94.5	5	114.5
35	306300	506081	90.8	5	110.8
36	306800	506081	91.1	9	127.1
37	307300	506081	85.9	5	105.9
38	307800	506081	85.9	5	105.9
39	308300	506081	102.3	5	122.3
40	308800	506081	102.3	5	122.3
41	309300	506081	102.3	5	122.3
42	309800	506081	106.5	5	126.5
43	310300	506081	107.8	5	127.8
44	305800	505581	92.1	5	112.1
45	306300	505581	84.3	9	120.3
46	306800	505581	85.9	5	105.9
47	307300	505581	85.9	5	105.9
48	307800	505581	103.9	5	123.9
49	308300	505581	102.3	5	122.3
50	308800	505581	103.6	5	123.6
51	309300	505581	106.5	5	126.5
52	309800	505581	106.5	5	126.5
53	310300	505581	109.4	1	113.4
54	310800	505581	106.5	5	126.5
55	305800	505081	84.3	5	104.3
56	306300	505081	81.7	9	117.7
57	306800	505081	91.1	9	127.1
58	307300	505081	87.5	4	103.5
59	307800	505081	97.1	4	113.1
60	308300	505081	110.4	4	126.4
61	308800	505081	110.4	5	130.4
62	309300	505081	102.8	1	106.8
63	309800	505081	107.8	1	111.8
64	310300	505081	107.8	1	111.8
65	310800	505081	106.5	1	110.5
66	311300	505081	106.5	3	118.5
67	305800	504581	92.7	4	108.7
68	308800	504581	77.9	5	97.9
69	309300	504581	72.7	1	76.7
70	309800	504581	77.9	9	113.9
71	310300	504581	82.9	1	86.9
72	310800	504581	89.7	1	93.7
73	311300	504581	95.3	1	99.3
74	311800	504581	106.5	4	122.5
75	309300	504081	93.2	5	113.2
76	309800	504081	72.7	9	108.7
77	310300	504081	82.9	9	118.9
78	310800	504081	77.7	1	81.7
79	311300	504081	89.7	1	93.7
80	311800	504081	95.3	4	111.3
81	308800	503581	91.6	5	111.6
82	309300	503581	82.5	5	102.5
83	309800	503581	85.1	9	121.1
84	310300	503581	77.7	9	113.7
85	310800	503581	81.3	1	85.3
86	311300	503581	81.3	9	117.3
87	311800	503581	76.1	1	80.1
88	308800	503081	76.7	5	96.7
89	309300	503081	85.1	6	109.1
90	309800	503081	81.5	9	117.5
91	310300	503081	86.9	9	122.9
92	310800	503081	90.1	1	94.1
93	311300	503081	87.5	1	91.5
94	311800	503081	96.6	5	116.6
95	312300	503081	95.3	5	115.3
96	308800	502581	81.7	4	97.7
97	309300	502581	76.5	6	100.5
98	309800	502581	76.5	9	112.5
99	310300	502581	88.2	9	124.2
100	310800	502581	81.7	9	117.7
101	311300	502581	79.1	1	83.1
102	311800	502581	81.7	5	101.7
103	312300	502581	84.2	5	104.2
104	308800	502081	88.2	5	108.2
105	309300	502081	76.5	5	96.5
106	311300	502081	81.7	9	117.7
107	311800	502081	79.3	5	99.3
108	312300	502081	82.4	5	102.4
109	312800	502081	75.9	5	95.9
110	308800	501581	81.7	5	101.7
111	309300	501581	79.1	5	99.1
112	311300	501581	90.1	5	110.1
113	311800	501581	85.8	5	105.8
114	312300	501581	71.7	4	87.7
115	312800	501581	77.5	5	97.5
116	313300	501581	87.9	5	107.9
117	309300	501081	79.1	5	99.1
118	311300	501081	85.8	5	105.8
119	311800	501081	79.3	5	99.3
120	312300	501081	86.7	5	106.7
121	312800	501081	86.7	4	102.7
122	313300	501081	87.9	6	111.9
123	313800	501081	89.5	6	113.5
124	311300	500581	82.3	5	102.3
125	311800	500581	86.7	5	106.7
126	312300	500581	84.1	4	100.1
127	312800	500581	84.1	9	120.1
128	313300	500581	86.7	9	122.7
129	311300	500081	85.1	7	113.1
130	311800	500081	86.7	4	102.7
131	312300	500081	89.3	4	105.3
132	312800	500081	89.3	9	125.3
133	313300	500081	89.3	9	125.3
134	311300	499581	82.5	5	102.5
135	311800	499581	85.1	4	101.1
136	312300	499581	89.3	9	125.3
137	312800	499581	86.7	9	122.7
138	313300	499581	89.3	9	125.3
139	311300	499081	86.7	4	102.7
140	311800	499081	84.1	6	108.1
141	312300	499081	89.3	4	105.3
142	312800	499081	95.8	6	119.8
143	313300	499081	86.7	6	110.7
144	311300	498581	84.1	4	100.1
145	311800	498581	89.3	4	105.3
146	312300	498581	94.5	4	110.5
147	312800	498581	89.3	6	113.3
148	310800	498081	89.3	5	109.3
149	311300	498081	84.1	4	100.1
150	311800	498081	84.1	4	100.1
151	312300	498081	89.3	4	105.3

## Sheet: Single Parameter Analysis
Rowid	Parameters							DRASTIC	DRASTIC SA		SENSITIVITY ANALYSIS
	D	R	A	S	T	I	C				D	R	A	S	T	I	C
1	10	3	6	5	9	4	1	122	95.9		0.409836	0.0983607	0.147541	0.0819672	0.0737705	0.163934	0.0245902
2	10	3	6	5	9	4	1	122	95.9		0.409836	0.0983607	0.147541	0.0819672	0.0737705	0.163934	0.0245902
3	10	3	6	5	9	4	1	137	95.9		0.364964	0.0875912	0.131387	0.0729927	0.0656934	0.145985	0.0218978
4	10	3	6	5	5	7	1	133	99.1		0.37594	0.0902256	0.135338	0.075188	0.037594	0.263158	0.0225564
5	10	3	6	3	5	7	1	129	95.7		0.387597	0.0930233	0.139535	0.0465116	0.0387597	0.271318	0.0232558
6	10	3	6	3	9	7	1	133	100.9		0.37594	0.0902256	0.135338	0.0451128	0.0676692	0.263158	0.0225564
7	10	3	6	3	9	7	1	133	100.9		0.37594	0.0902256	0.135338	0.0451128	0.0676692	0.263158	0.0225564
8	10	3	2	3	10	4	1	106	87.4		0.471698	0.113208	0.0566038	0.0566038	0.0943396	0.188679	0.0283019
9	10	3	2	3	9	4	1	106	86.1		0.471698	0.113208	0.0566038	0.0566038	0.0849057	0.188679	0.0283019
10	10	3	2	3	3	7	1	115	86.7		0.434783	0.104348	0.0521739	0.0521739	0.026087	0.304348	0.026087
11	10	3	2	3	10	7	1	121	95.8		0.413223	0.0991736	0.0495868	0.0495868	0.0826446	0.289256	0.0247934
12	10	3	2	3	9	7	1	121	94.5		0.413223	0.0991736	0.0495868	0.0495868	0.0743802	0.289256	0.0247934
13	10	3	2	3	9	4	1	106	86.1		0.471698	0.113208	0.0566038	0.0566038	0.0849057	0.188679	0.0283019
14	10	3	2	3	9	4	1	106	86.1		0.471698	0.113208	0.0566038	0.0566038	0.0849057	0.188679	0.0283019
15	10	3	2	5	10	4	1	111	90.8		0.45045	0.108108	0.0540541	0.0900901	0.0900901	0.18018	0.027027
16	10	3	2	5	10	4	1	111	90.8		0.45045	0.108108	0.0540541	0.0900901	0.0900901	0.18018	0.027027
17	10	3	3	5	10	4	1	114	92.4		0.438596	0.105263	0.0789474	0.0877193	0.0877193	0.175439	0.0263158
18	10	3	2	9	10	4	1	119	97.6		0.420168	0.10084	0.0504202	0.151261	0.0840336	0.168067	0.0252101
19	10	3	2	9	10	4	1	119	97.6		0.420168	0.10084	0.0504202	0.151261	0.0840336	0.168067	0.0252101
20	10	3	2	5	9	4	1	110	89.5		0.454545	0.109091	0.0545455	0.0909091	0.0818182	0.181818	0.0272727
21	10	3	3	5	9	4	1	113	91.1		0.442478	0.106195	0.079646	0.0884956	0.079646	0.176991	0.0265487
22	10	3	3	5	5	4	1	107	85.9		0.46729	0.11215	0.0841121	0.0934579	0.046729	0.186916	0.0280374
23	10	3	3	5	5	8	1	129	97.1		0.387597	0.0930233	0.0697674	0.0775194	0.0387597	0.310078	0.0232558
24	10	3	3	5	3	8	1	127	94.5		0.393701	0.0944882	0.0708661	0.0787402	0.023622	0.314961	0.023622
25	10	1	3	5	5	8	1	121	94.5		0.413223	0.0330579	0.0743802	0.0826446	0.0413223	0.330579	0.0247934
26	10	3	2	5	10	4	1	111	90.8		0.45045	0.108108	0.0540541	0.0900901	0.0900901	0.18018	0.027027
27	10	3	3	5	10	4	1	114	92.4		0.438596	0.105263	0.0789474	0.0877193	0.0877193	0.175439	0.0263158
28	10	3	2	5	9	4	1	110	89.5		0.454545	0.109091	0.0545455	0.0909091	0.0818182	0.181818	0.0272727
29	10	3	3	5	5	4	1	113	85.9		0.442478	0.106195	0.079646	0.0884956	0.0442478	0.176991	0.0265487
30	10	3	3	5	5	8	1	129	97.1		0.387597	0.0930233	0.0697674	0.0775194	0.0387597	0.310078	0.0232558
31	10	3	3	5	10	8	1	134	103.6		0.373134	0.0895522	0.0671642	0.0746269	0.0746269	0.298507	0.0223881
32	10	3	3	5	5	8	1	133	97.1		0.37594	0.0902256	0.0676692	0.075188	0.037594	0.300752	0.0225564
33	10	1	3	5	9	8	1	125	99.7		0.4	0.032	0.072	0.08	0.072	0.32	0.024
34	10	1	3	5	5	8	1	121	94.5		0.413223	0.0330579	0.0743802	0.0826446	0.0413223	0.330579	0.0247934
35	10	3	2	5	10	4	1	111	90.8		0.45045	0.108108	0.0540541	0.0900901	0.0900901	0.18018	0.027027
36	10	3	3	5	9	4	1	113	91.1		0.442478	0.106195	0.079646	0.0884956	0.079646	0.176991	0.0265487
37	10	3	3	5	5	4	1	109	85.9		0.458716	0.110092	0.0825688	0.0917431	0.0458716	0.183486	0.0275229
38	10	3	3	5	5	4	1	109	85.9		0.458716	0.110092	0.0825688	0.0917431	0.0458716	0.183486	0.0275229
39	10	3	3	5	9	8	1	134	102.3		0.373134	0.0895522	0.0671642	0.0746269	0.0671642	0.298507	0.0223881
40	10	3	3	5	9	8	1	133	102.3		0.37594	0.0902256	0.0676692	0.075188	0.0676692	0.300752	0.0225564
41	10	3	3	5	9	8	1	133	102.3		0.37594	0.0902256	0.0676692	0.075188	0.0676692	0.300752	0.0225564
42	10	1	3	9	9	8	1	133	106.5		0.37594	0.0300752	0.0676692	0.135338	0.0676692	0.300752	0.0225564
43	10	1	3	9	10	8	1	134	107.8		0.373134	0.0298507	0.0671642	0.134328	0.0746269	0.298507	0.0223881
44	10	5	2	5	9	4	1	118	92.1		0.423729	0.169492	0.0508475	0.0847458	0.0762712	0.169492	0.0254237
45	10	3	2	5	5	4	1	106	84.3		0.471698	0.113208	0.0566038	0.0943396	0.0471698	0.188679	0.0283019
46	10	3	3	5	5	4	1	109	85.9		0.458716	0.110092	0.0825688	0.0917431	0.0458716	0.183486	0.0275229
47	10	3	3	5	5	4	1	109	85.9		0.458716	0.110092	0.0825688	0.0917431	0.0458716	0.183486	0.0275229
48	10	3	4	5	9	8	1	136	103.9		0.367647	0.0882353	0.0882353	0.0735294	0.0661765	0.294118	0.0220588
49	10	3	3	5	9	8	1	133	102.3		0.37594	0.0902256	0.0676692	0.075188	0.0676692	0.300752	0.0225564
50	10	3	3	5	10	8	1	134	103.6		0.373134	0.0895522	0.0671642	0.0746269	0.0746269	0.298507	0.0223881
51	10	1	3	9	9	8	1	133	106.5		0.37594	0.0300752	0.0676692	0.135338	0.0676692	0.300752	0.0225564
52	10	1	3	9	9	8	1	133	106.5		0.37594	0.0300752	0.0676692	0.135338	0.0676692	0.300752	0.0225564
53	10	1	4	9	10	8	1	137	109.4		0.364964	0.0291971	0.0875912	0.131387	0.0729927	0.291971	0.0218978
54	10	1	3	9	9	8	1	134	106.5		0.373134	0.0298507	0.0671642	0.134328	0.0671642	0.298507	0.0223881
55	10	3	2	5	5	4	1	106	84.3		0.471698	0.113208	0.0566038	0.0943396	0.0471698	0.188679	0.0283019
56	10	3	2	5	3	4	1	104	81.7		0.480769	0.115385	0.0576923	0.0961538	0.0288462	0.192308	0.0288462
57	10	3	3	5	9	4	1	113	91.1		0.442478	0.106195	0.079646	0.0884956	0.079646	0.176991	0.0265487
58	10	3	4	5	5	4	1	112	87.5		0.446429	0.107143	0.107143	0.0892857	0.0446429	0.178571	0.0267857
59	10	3	3	5	5	8	1	129	97.1		0.387597	0.0930233	0.0697674	0.0775194	0.0387597	0.310078	0.0232558
60	10	3	3	9	10	8	1	142	110.4		0.352113	0.084507	0.0633803	0.126761	0.0704225	0.28169	0.0211268
61	10	3	3	9	10	8	1	142	110.4		0.352113	0.084507	0.0633803	0.126761	0.0704225	0.28169	0.0211268
62	9	1	3	9	10	8	1	129	102.8		0.348837	0.0310078	0.0697674	0.139535	0.0775194	0.310078	0.0232558
63	10	1	3	9	10	8	1	133	107.8		0.37594	0.0300752	0.0676692	0.135338	0.075188	0.300752	0.0225564
64	10	1	3	9	10	8	1	134	107.8		0.373134	0.0298507	0.0671642	0.134328	0.0746269	0.298507	0.0223881
65	10	1	3	9	9	8	1	134	106.5		0.373134	0.0298507	0.0671642	0.134328	0.0671642	0.298507	0.0223881
66	10	1	3	9	9	8	1	133	106.5		0.37594	0.0300752	0.0676692	0.135338	0.0676692	0.300752	0.0225564
67	10	3	3	9	5	4	1	-9999	92.7		-0.0050005	-0.00120012	-0.00090009	-0.00180018	-0.00050005	-0.0020002	-0.00030003
68	9	1	3	5	9	2	1	90	77.9		0.5	0.0444444	0.1	0.111111	0.1	0.111111	0.0333333
69	9	1	3	5	5	2	1	86	72.7		0.523256	0.0465116	0.104651	0.116279	0.0581395	0.116279	0.0348837
70	9	1	3	5	9	2	1	90	77.9		0.5	0.0444444	0.1	0.111111	0.1	0.111111	0.0333333
71	10	1	3	5	9	2	1	96	82.9		0.520833	0.0416667	0.09375	0.104167	0.09375	0.104167	0.03125
72	10	1	3	9	9	2	1	103	89.7		0.485437	0.038835	0.0873786	0.174757	0.0873786	0.0970874	0.0291262
73	10	1	3	9	9	4	1	113	95.3		0.442478	0.0353982	0.079646	0.159292	0.079646	0.176991	0.0265487
74	10	1	3	9	9	8	1	134	106.5		0.373134	0.0298507	0.0671642	0.134328	0.0671642	0.298507	0.0223881
75	9	1	3	5	10	7	1	116	93.2		0.387931	0.0344828	0.0775862	0.0862069	0.0862069	0.301724	0.0258621
76	9	1	3	5	5	2	1	86	72.7		0.523256	0.0465116	0.104651	0.116279	0.0581395	0.116279	0.0348837
77	10	1	3	5	9	2	1	95	82.9		0.526316	0.0421053	0.0947368	0.105263	0.0947368	0.105263	0.0315789
78	10	1	3	5	5	2	1	91	77.7		0.549451	0.043956	0.0989011	0.10989	0.0549451	0.10989	0.032967
79	10	1	3	9	9	2	1	99	89.7		0.505051	0.040404	0.0909091	0.181818	0.0909091	0.10101	0.030303
80	10	1	3	9	9	4	1	113	95.3		0.442478	0.0353982	0.079646	0.159292	0.079646	0.176991	0.0265487
81	9	1	2	5	10	7	1	112	91.6		0.401786	0.0357143	0.0535714	0.0892857	0.0892857	0.3125	0.0267857
82	9	1	2	5	3	7	1	106	82.5		0.424528	0.0377358	0.0566038	0.0943396	0.0283019	0.330189	0.0283019
83	9	1	2	5	5	7	1	108	85.1		0.416667	0.037037	0.0555556	0.0925926	0.0462963	0.324074	0.0277778
84	10	1	3	5	5	2	1	91	77.7		0.549451	0.043956	0.0989011	0.10989	0.0549451	0.10989	0.032967
85	10	1	2	5	9	2	1	92	81.3		0.543478	0.0434783	0.0652174	0.108696	0.0978261	0.108696	0.0326087
86	10	1	2	5	9	2	1	92	81.3		0.543478	0.0434783	0.0652174	0.108696	0.0978261	0.108696	0.0326087
87	10	1	2	5	5	2	1	93	76.1		0.537634	0.0430108	0.0645161	0.107527	0.0537634	0.107527	0.0322581
88	9	1	2	5	5	4	1	93	76.7		0.483871	0.0430108	0.0645161	0.107527	0.0537634	0.215054	0.0322581
89	9	1	2	5	5	7	1	108	85.1		0.416667	0.037037	0.0555556	0.0925926	0.0462963	0.324074	0.0277778
90	9	1	3	5	1	7	1	107	81.5		0.420561	0.0373832	0.0841121	0.0934579	0.00934579	0.327103	0.0280374
91	10	1	2	5	9	4	1	102	86.9		0.490196	0.0392157	0.0588235	0.0980392	0.0882353	0.196078	0.0294118
92	10	1	2	5	5	7	1	98	90.1		0.510204	0.0408163	0.0612245	0.102041	0.0510204	0.357143	0.0306122
93	10	1	2	5	3	7	1	111	87.5		0.45045	0.036036	0.0540541	0.0900901	0.027027	0.315315	0.027027
94	10	1	2	5	10	7	1	103	96.6		0.485437	0.038835	0.0582524	0.0970874	0.0970874	0.339806	0.0291262
95	10	1	2	5	9	7	1	113	95.3		0.442478	0.0353982	0.0530973	0.0884956	0.079646	0.309735	0.0265487
96	10	1	2	5	5	4	1	98	81.7		0.510204	0.0408163	0.0612245	0.102041	0.0510204	0.204082	0.0306122
97	10	1	2	5	1	4	1	94	76.5		0.531915	0.0425532	0.0638298	0.106383	0.0106383	0.212766	0.0319149
98	10	1	2	5	1	4	1	94	76.5		0.531915	0.0425532	0.0638298	0.106383	0.0106383	0.212766	0.0319149
99	10	1	2	5	10	4	1	103	88.2		0.485437	0.038835	0.0582524	0.0970874	0.0970874	0.194175	0.0291262
100	10	1	2	5	5	4	1	98	81.7		0.510204	0.0408163	0.0612245	0.102041	0.0510204	0.204082	0.0306122
101	10	1	2	5	3	4	1	96	79.1		0.520833	0.0416667	0.0625	0.104167	0.03125	0.208333	0.03125
102	10	1	2	5	5	4	1	98	81.7		0.510204	0.0408163	0.0612245	0.102041	0.0510204	0.204082	0.0306122
103	10	1	3	5	10	2	1	95	84.2		0.526316	0.0421053	0.0947368	0.105263	0.105263	0.105263	0.0315789
104	10	1	2	5	10	4	1	102	88.2		0.490196	0.0392157	0.0588235	0.0980392	0.0980392	0.196078	0.0294118
105	10	1	2	5	1	4	1	96	76.5		0.520833	0.0416667	0.0625	0.104167	0.0104167	0.208333	0.03125
106	10	1	2	5	5	4	1	98	81.7		0.510204	0.0408163	0.0612245	0.102041	0.0510204	0.204082	0.0306122
107	10	1	4	5	5	2	1	94	79.3		0.531915	0.0425532	0.12766	0.106383	0.0531915	0.106383	0.0319149
108	9	1	5	5	10	2	1	92	82.4		0.48913	0.0434783	0.163043	0.108696	0.108696	0.108696	0.0326087
109	9	1	5	5	5	2	1	92	75.9		0.48913	0.0434783	0.163043	0.108696	0.0543478	0.108696	0.0326087
110	10	1	2	5	5	4	1	98	81.7		0.510204	0.0408163	0.0612245	0.102041	0.0510204	0.204082	0.0306122
111	10	1	2	5	3	4	1	94	79.1		0.531915	0.0425532	0.0638298	0.106383	0.0319149	0.212766	0.0319149
112	10	1	4	5	9	4	1	108	90.1		0.462963	0.037037	0.111111	0.0925926	0.0833333	0.185185	0.0277778
113	10	1	4	5	10	2	1	99	85.8		0.505051	0.040404	0.121212	0.10101	0.10101	0.10101	0.030303
114	9	1	4	5	3	2	1	89	71.7		0.505618	0.0449438	0.134831	0.11236	0.0337079	0.11236	0.0337079
115	9	1	4	5	1	5	1	102	77.5		0.441176	0.0392157	0.117647	0.0980392	0.00980392	0.245098	0.0294118
116	9	1	4	5	9	5	1	108	87.9		0.416667	0.037037	0.111111	0.0925926	0.0833333	0.231481	0.0277778
117	10	1	2	5	3	4	1	96	79.1		0.520833	0.0416667	0.0625	0.104167	0.03125	0.208333	0.03125
118	10	1	4	5	10	2	1	99	85.8		0.505051	0.040404	0.121212	0.10101	0.10101	0.10101	0.030303
119	10	1	4	5	5	2	1	94	79.3		0.531915	0.0425532	0.12766	0.106383	0.0531915	0.106383	0.0319149
120	10	1	5	5	3	5	1	110	86.7		0.454545	0.0363636	0.136364	0.0909091	0.0272727	0.227273	0.0272727
121	10	1	5	5	3	5	1	110	86.7		0.454545	0.0363636	0.136364	0.0909091	0.0272727	0.227273	0.0272727
122	9	1	4	5	9	5	1	108	87.9		0.416667	0.037037	0.111111	0.0925926	0.0833333	0.231481	0.0277778
123	9	1	5	5	9	5	1	108	89.5		0.416667	0.037037	0.138889	0.0925926	0.0833333	0.231481	0.0277778
124	10	1	4	5	3	4	1	100	82.3		0.5	0.04	0.12	0.1	0.03	0.2	0.03
125	10	1	5	5	3	5	1	110	86.7		0.454545	0.0363636	0.136364	0.0909091	0.0272727	0.227273	0.0272727
126	10	1	5	5	1	5	1	110	84.1		0.454545	0.0363636	0.136364	0.0909091	0.00909091	0.227273	0.0272727
127	10	1	5	5	1	5	1	108	84.1		0.462963	0.037037	0.138889	0.0925926	0.00925926	0.231481	0.0277778
128	10	1	5	5	3	5	1	112	86.7		0.446429	0.0357143	0.133929	0.0892857	0.0267857	0.223214	0.0267857
129	10	1	4	5	3	5	1	107	85.1		0.46729	0.0373832	0.11215	0.0934579	0.0280374	0.233645	0.0280374
130	10	1	5	5	3	5	1	110	86.7		0.454545	0.0363636	0.136364	0.0909091	0.0272727	0.227273	0.0272727
131	10	1	5	5	5	5	1	112	89.3		0.446429	0.0357143	0.133929	0.0892857	0.0446429	0.223214	0.0267857
132	10	1	5	5	5	5	1	110	89.3		0.454545	0.0363636	0.136364	0.0909091	0.0454545	0.227273	0.0272727
133	10	1	5	5	5	5	1	112	89.3		0.446429	0.0357143	0.133929	0.0892857	0.0446429	0.223214	0.0267857
134	10	1	4	5	1	5	1	105	82.5		0.47619	0.0380952	0.114286	0.0952381	0.00952381	0.238095	0.0285714
135	10	1	4	5	3	5	1	107	85.1		0.46729	0.0373832	0.11215	0.0934579	0.0280374	0.233645	0.0280374
136	10	1	5	5	5	5	1	112	89.3		0.446429	0.0357143	0.133929	0.0892857	0.0446429	0.223214	0.0267857
137	10	1	5	5	3	5	1	110	86.7		0.454545	0.0363636	0.136364	0.0909091	0.0272727	0.227273	0.0272727
138	10	1	5	5	5	5	1	112	89.3		0.446429	0.0357143	0.133929	0.0892857	0.0446429	0.223214	0.0267857
139	10	1	5	5	3	5	1	108	86.7		0.462963	0.037037	0.138889	0.0925926	0.0277778	0.231481	0.0277778
140	10	1	5	5	1	5	1	108	84.1		0.462963	0.037037	0.138889	0.0925926	0.00925926	0.231481	0.0277778
141	10	1	5	5	5	5	1	117	89.3		0.42735	0.034188	0.128205	0.0854701	0.042735	0.213675	0.025641
142	10	1	5	5	10	5	1	110	95.8		0.454545	0.0363636	0.136364	0.0909091	0.0909091	0.227273	0.0272727
143	10	1	5	5	3	5	1	112	86.7		0.446429	0.0357143	0.133929	0.0892857	0.0267857	0.223214	0.0267857
144	10	1	5	5	1	5	1	108	84.1		0.462963	0.037037	0.138889	0.0925926	0.00925926	0.231481	0.0277778
145	10	1	5	5	5	5	1	112	89.3		0.446429	0.0357143	0.133929	0.0892857	0.0446429	0.223214	0.0267857
146	10	1	5	5	9	5	1	112	94.5		0.446429	0.0357143	0.133929	0.0892857	0.0803571	0.223214	0.0267857
147	10	1	5	5	5	5	1	110	89.3		0.454545	0.0363636	0.136364	0.0909091	0.0454545	0.227273	0.0272727
148	10	1	5	5	5	5	1	112	89.3		0.446429	0.0357143	0.133929	0.0892857	0.0446429	0.223214	0.0267857
149	10	1	5	5	1	5	1	108	84.1		0.462963	0.037037	0.138889	0.0925926	0.00925926	0.231481	0.0277778
150	10	1	5	5	1	5	1	108	84.1		0.462963	0.037037	0.138889	0.0925926	0.00925926	0.231481	0.0277778
151	10	1	5	5	5	5	1	112	89.3		0.446429	0.0357143	0.133929	0.0892857	0.0446429	0.223214	0.0267857
normalized theoretical weight	0.217391	0.173913	0.130435	0.0869565	0.0434783	0.217391	0.130435	Min	82.5	normalized effective weight	0.444984	0.0597435	0.0894544	0.0963642	0.0583276	0.219316	0.0270753
								Max	95.8	corrected for DRASTIC	5	1.3	1.6	1.7	1.3	2.8	1
	normalized theoretical weight	effective weight	delta
D	0.217391	0.444984	-0.227593	-22.7593
R	0.173913	0.0597435	0.11417	11.417
A	0.130435	0.0894544	0.0409804	4.09804
S	0.0869565	0.0963642	-0.00940763	-0.940763
T	0.0434783	0.0583276	-0.0148494	-1.48494
I	0.217391	0.219316	-0.00192449	-0.192449
C	0.130435	0.0270753	0.103359	10.3359
	1	0.995265

## Sheet: D R A S T I C
Rowid	Parameters							V	N	V'							n	P = V/N	Q = V'/n							B = P-Q							S = (P-Q)/V
	D	R	A	S	T	I	C			D	R	A	S	T	I	C			D	R	A	S	T	I	C	D	R	A	S	T	I	C	D	R	A	S	T	I	C
1	10	3	6	5	9	4	1	122	7	50	12	18	10	9	20	3	1	17.4286	50	12	18	10	9	20	3	-32.5714	5.42857	-0.571429	7.42857	8.42857	-2.57143	14.4286	-0.266979	0.0444965	-0.00468384	0.0608899	0.0690867	-0.0210773	0.118267
2	10	3	6	5	9	4	1	122	7	50	12	18	10	9	20	3	1	17.4286	50	12	18	10	9	20	3	-32.5714	5.42857	-0.571429	7.42857	8.42857	-2.57143	14.4286	-0.266979	0.0444965	-0.00468384	0.0608899	0.0690867	-0.0210773	0.118267
3	10	3	6	5	9	4	1	122	7	50	12	18	10	9	20	3	1	17.4286	50	12	18	10	9	20	3	-32.5714	5.42857	-0.571429	7.42857	8.42857	-2.57143	14.4286	-0.266979	0.0444965	-0.00468384	0.0608899	0.0690867	-0.0210773	0.118267
4	10	3	6	5	5	7	1	133	7	50	12	18	10	5	35	3	1	19	50	12	18	10	5	35	3	-31	7	1	9	14	-16	16	-0.233083	0.0526316	0.0075188	0.0676692	0.105263	-0.120301	0.120301
5	10	3	6	3	5	7	1	129	7	50	12	18	6	5	35	3	1	18.4286	50	12	18	6	5	35	3	-31.5714	6.42857	0.428571	12.4286	13.4286	-16.5714	15.4286	-0.24474	0.0498339	0.00332226	0.0963455	0.104097	-0.128461	0.119601
6	10	3	6	3	9	7	1	133	7	50	12	18	6	9	35	3	1	19	50	12	18	6	9	35	3	-31	7	1	13	10	-16	16	-0.233083	0.0526316	0.0075188	0.0977444	0.075188	-0.120301	0.120301
7	10	3	6	3	9	7	1	133	7	50	12	18	6	9	35	3	1	19	50	12	18	6	9	35	3	-31	7	1	13	10	-16	16	-0.233083	0.0526316	0.0075188	0.0977444	0.075188	-0.120301	0.120301
8	10	3	2	3	10	4	1	107	7	50	12	6	6	10	20	3	1	15.2857	50	12	6	6	10	20	3	-34.7143	3.28571	9.28571	9.28571	5.28571	-4.71429	12.2857	-0.324433	0.0307076	0.0867824	0.0867824	0.0493992	-0.0440587	0.11482
9	10	3	2	3	9	4	1	106	7	50	12	6	6	9	20	3	1	15.1429	50	12	6	6	9	20	3	-34.8571	3.14286	9.14286	9.14286	6.14286	-4.85714	12.1429	-0.328841	0.0296496	0.0862534	0.0862534	0.0579515	-0.0458221	0.114555
10	10	3	2	3	3	7	1	115	7	50	12	6	6	3	35	3	1	16.4286	50	12	6	6	3	35	3	-33.5714	4.42857	10.4286	10.4286	13.4286	-18.5714	13.4286	-0.291925	0.0385093	0.0906832	0.0906832	0.11677	-0.161491	0.11677
11	10	3	2	3	10	7	1	122	7	50	12	6	6	10	35	3	1	17.4286	50	12	6	6	10	35	3	-32.5714	5.42857	11.4286	11.4286	7.42857	-17.5714	14.4286	-0.266979	0.0444965	0.0936768	0.0936768	0.0608899	-0.144028	0.118267
12	10	3	2	3	9	7	1	121	7	50	12	6	6	9	35	3	1	17.2857	50	12	6	6	9	35	3	-32.7143	5.28571	11.2857	11.2857	8.28571	-17.7143	14.2857	-0.270366	0.0436836	0.0932704	0.0932704	0.068477	-0.146399	0.118064
13	10	3	2	3	9	4	1	106	7	50	12	6	6	9	20	3	1	15.1429	50	12	6	6	9	20	3	-34.8571	3.14286	9.14286	9.14286	6.14286	-4.85714	12.1429	-0.328841	0.0296496	0.0862534	0.0862534	0.0579515	-0.0458221	0.114555
14	10	3	2	3	9	4	1	106	7	50	12	6	6	9	20	3	1	15.1429	50	12	6	6	9	20	3	-34.8571	3.14286	9.14286	9.14286	6.14286	-4.85714	12.1429	-0.328841	0.0296496	0.0862534	0.0862534	0.0579515	-0.0458221	0.114555
15	10	3	2	5	10	4	1	111	7	50	12	6	10	10	20	3	1	15.8571	50	12	6	10	10	20	3	-34.1429	3.85714	9.85714	5.85714	5.85714	-4.14286	12.8571	-0.307593	0.034749	0.0888031	0.0527671	0.0527671	-0.037323	0.11583
16	10	3	2	5	10	4	1	111	7	50	12	6	10	10	20	3	1	15.8571	50	12	6	10	10	20	3	-34.1429	3.85714	9.85714	5.85714	5.85714	-4.14286	12.8571	-0.307593	0.034749	0.0888031	0.0527671	0.0527671	-0.037323	0.11583
17	10	3	3	5	10	4	1	114	7	50	12	9	10	10	20	3	1	16.2857	50	12	9	10	10	20	3	-33.7143	4.28571	7.28571	6.28571	6.28571	-3.71429	13.2857	-0.295739	0.037594	0.0639098	0.0551378	0.0551378	-0.0325815	0.116541
18	10	3	2	9	10	4	1	119	7	50	12	6	18	10	20	3	1	17	50	12	6	18	10	20	3	-33	5	11	-1	7	-3	14	-0.277311	0.0420168	0.092437	-0.00840336	0.0588235	-0.0252101	0.117647
19	10	3	2	9	10	4	1	119	7	50	12	6	18	10	20	3	1	17	50	12	6	18	10	20	3	-33	5	11	-1	7	-3	14	-0.277311	0.0420168	0.092437	-0.00840336	0.0588235	-0.0252101	0.117647
20	10	3	2	5	9	4	1	110	7	50	12	6	10	9	20	3	1	15.7143	50	12	6	10	9	20	3	-34.2857	3.71429	9.71429	5.71429	6.71429	-4.28571	12.7143	-0.311688	0.0337662	0.0883117	0.0519481	0.061039	-0.038961	0.115584
21	10	3	3	5	9	4	1	113	7	50	12	9	10	9	20	3	1	16.1429	50	12	9	10	9	20	3	-33.8571	4.14286	7.14286	6.14286	7.14286	-3.85714	13.1429	-0.299621	0.0366625	0.0632111	0.0543616	0.0632111	-0.034134	0.116308
22	10	3	3	5	5	4	1	109	7	50	12	9	10	5	20	3	1	15.5714	50	12	9	10	5	20	3	-34.4286	3.57143	6.57143	5.57143	10.5714	-4.42857	12.5714	-0.315858	0.0327654	0.0602883	0.051114	0.0969856	-0.0406291	0.115334
23	10	3	3	5	5	8	1	129	7	50	12	9	10	5	40	3	1	18.4286	50	12	9	10	5	40	3	-31.5714	6.42857	9.42857	8.42857	13.4286	-21.5714	15.4286	-0.24474	0.0498339	0.0730897	0.0653378	0.104097	-0.16722	0.119601
24	10	3	3	5	3	8	1	127	7	50	12	9	10	3	40	3	1	18.1429	50	12	9	10	3	40	3	-31.8571	6.14286	9.14286	8.14286	15.1429	-21.8571	15.1429	-0.250844	0.048369	0.071991	0.064117	0.119235	-0.172103	0.119235
25	10	1	3	5	5	8	1	121	7	50	4	9	10	5	40	3	1	17.2857	50	4	9	10	5	40	3	-32.7143	13.2857	8.28571	7.28571	12.2857	-22.7143	14.2857	-0.270366	0.109799	0.068477	0.0602125	0.101535	-0.187721	0.118064
26	10	3	2	5	10	4	1	111	7	50	12	6	10	10	20	3	1	15.8571	50	12	6	10	10	20	3	-34.1429	3.85714	9.85714	5.85714	5.85714	-4.14286	12.8571	-0.307593	0.034749	0.0888031	0.0527671	0.0527671	-0.037323	0.11583
27	10	3	3	5	10	4	1	114	7	50	12	9	10	10	20	3	1	16.2857	50	12	9	10	10	20	3	-33.7143	4.28571	7.28571	6.28571	6.28571	-3.71429	13.2857	-0.295739	0.037594	0.0639098	0.0551378	0.0551378	-0.0325815	0.116541
28	10	3	2	5	9	4	1	110	7	50	12	6	10	9	20	3	1	15.7143	50	12	6	10	9	20	3	-34.2857	3.71429	9.71429	5.71429	6.71429	-4.28571	12.7143	-0.311688	0.0337662	0.0883117	0.0519481	0.061039	-0.038961	0.115584
29	10	3	3	5	5	4	1	109	7	50	12	9	10	5	20	3	1	15.5714	50	12	9	10	5	20	3	-34.4286	3.57143	6.57143	5.57143	10.5714	-4.42857	12.5714	-0.315858	0.0327654	0.0602883	0.051114	0.0969856	-0.0406291	0.115334
30	10	3	3	5	5	8	1	129	7	50	12	9	10	5	40	3	1	18.4286	50	12	9	10	5	40	3	-31.5714	6.42857	9.42857	8.42857	13.4286	-21.5714	15.4286	-0.24474	0.0498339	0.0730897	0.0653378	0.104097	-0.16722	0.119601
31	10	3	3	5	10	8	1	134	7	50	12	9	10	10	40	3	1	19.1429	50	12	9	10	10	40	3	-30.8571	7.14286	10.1429	9.14286	9.14286	-20.8571	16.1429	-0.230277	0.0533049	0.075693	0.0682303	0.0682303	-0.15565	0.120469
32	10	3	3	5	5	8	1	129	7	50	12	9	10	5	40	3	1	18.4286	50	12	9	10	5	40	3	-31.5714	6.42857	9.42857	8.42857	13.4286	-21.5714	15.4286	-0.24474	0.0498339	0.0730897	0.0653378	0.104097	-0.16722	0.119601
33	10	1	3	5	9	8	1	125	7	50	4	9	10	9	40	3	1	17.8571	50	4	9	10	9	40	3	-32.1429	13.8571	8.85714	7.85714	8.85714	-22.1429	14.8571	-0.257143	0.110857	0.0708571	0.0628571	0.0708571	-0.177143	0.118857
34	10	1	3	5	5	8	1	121	7	50	4	9	10	5	40	3	1	17.2857	50	4	9	10	5	40	3	-32.7143	13.2857	8.28571	7.28571	12.2857	-22.7143	14.2857	-0.270366	0.109799	0.068477	0.0602125	0.101535	-0.187721	0.118064
35	10	3	2	5	10	4	1	111	7	50	12	6	10	10	20	3	1	15.8571	50	12	6	10	10	20	3	-34.1429	3.85714	9.85714	5.85714	5.85714	-4.14286	12.8571	-0.307593	0.034749	0.0888031	0.0527671	0.0527671	-0.037323	0.11583
36	10	3	3	5	9	4	1	113	7	50	12	9	10	9	20	3	1	16.1429	50	12	9	10	9	20	3	-33.8571	4.14286	7.14286	6.14286	7.14286	-3.85714	13.1429	-0.299621	0.0366625	0.0632111	0.0543616	0.0632111	-0.034134	0.116308
37	10	3	3	5	5	4	1	109	7	50	12	9	10	5	20	3	1	15.5714	50	12	9	10	5	20	3	-34.4286	3.57143	6.57143	5.57143	10.5714	-4.42857	12.5714	-0.315858	0.0327654	0.0602883	0.051114	0.0969856	-0.0406291	0.115334
38	10	3	3	5	5	4	1	109	7	50	12	9	10	5	20	3	1	15.5714	50	12	9	10	5	20	3	-34.4286	3.57143	6.57143	5.57143	10.5714	-4.42857	12.5714	-0.315858	0.0327654	0.0602883	0.051114	0.0969856	-0.0406291	0.115334
39	10	3	3	5	9	8	1	133	7	50	12	9	10	9	40	3	1	19	50	12	9	10	9	40	3	-31	7	10	9	10	-21	16	-0.233083	0.0526316	0.075188	0.0676692	0.075188	-0.157895	0.120301
40	10	3	3	5	9	8	1	133	7	50	12	9	10	9	40	3	1	19	50	12	9	10	9	40	3	-31	7	10	9	10	-21	16	-0.233083	0.0526316	0.075188	0.0676692	0.075188	-0.157895	0.120301
41	10	3	3	5	9	8	1	133	7	50	12	9	10	9	40	3	1	19	50	12	9	10	9	40	3	-31	7	10	9	10	-21	16	-0.233083	0.0526316	0.075188	0.0676692	0.075188	-0.157895	0.120301
42	10	1	3	9	9	8	1	133	7	50	4	9	18	9	40	3	1	19	50	4	9	18	9	40	3	-31	15	10	1	10	-21	16	-0.233083	0.112782	0.075188	0.0075188	0.075188	-0.157895	0.120301
43	10	1	3	9	10	8	1	134	7	50	4	9	18	10	40	3	1	19.1429	50	4	9	18	10	40	3	-30.8571	15.1429	10.1429	1.14286	9.14286	-20.8571	16.1429	-0.230277	0.113006	0.075693	0.00852878	0.0682303	-0.15565	0.120469
44	10	5	2	5	9	4	1	118	7	50	20	6	10	9	20	3	1	16.8571	50	20	6	10	9	20	3	-33.1429	-3.14286	10.8571	6.85714	7.85714	-3.14286	13.8571	-0.280872	-0.0266344	0.0920097	0.0581114	0.066586	-0.0266344	0.117433
45	10	3	2	5	5	4	1	106	7	50	12	6	10	5	20	3	1	15.1429	50	12	6	10	5	20	3	-34.8571	3.14286	9.14286	5.14286	10.1429	-4.85714	12.1429	-0.328841	0.0296496	0.0862534	0.0485175	0.0956873	-0.0458221	0.114555
46	10	3	3	5	5	4	1	109	7	50	12	9	10	5	20	3	1	15.5714	50	12	9	10	5	20	3	-34.4286	3.57143	6.57143	5.57143	10.5714	-4.42857	12.5714	-0.315858	0.0327654	0.0602883	0.051114	0.0969856	-0.0406291	0.115334
47	10	3	3	5	5	4	1	109	7	50	12	9	10	5	20	3	1	15.5714	50	12	9	10	5	20	3	-34.4286	3.57143	6.57143	5.57143	10.5714	-4.42857	12.5714	-0.315858	0.0327654	0.0602883	0.051114	0.0969856	-0.0406291	0.115334
48	10	3	4	5	9	8	1	136	7	50	12	12	10	9	40	3	1	19.4286	50	12	12	10	9	40	3	-30.5714	7.42857	7.42857	9.42857	10.4286	-20.5714	16.4286	-0.22479	0.0546218	0.0546218	0.0693277	0.0766807	-0.151261	0.120798
49	10	3	3	5	9	8	1	133	7	50	12	9	10	9	40	3	1	19	50	12	9	10	9	40	3	-31	7	10	9	10	-21	16	-0.233083	0.0526316	0.075188	0.0676692	0.075188	-0.157895	0.120301
50	10	3	3	5	10	8	1	134	7	50	12	9	10	10	40	3	1	19.1429	50	12	9	10	10	40	3	-30.8571	7.14286	10.1429	9.14286	9.14286	-20.8571	16.1429	-0.230277	0.0533049	0.075693	0.0682303	0.0682303	-0.15565	0.120469
51	10	1	3	9	9	8	1	133	7	50	4	9	18	9	40	3	1	19	50	4	9	18	9	40	3	-31	15	10	1	10	-21	16	-0.233083	0.112782	0.075188	0.0075188	0.075188	-0.157895	0.120301
52	10	1	3	9	9	8	1	133	7	50	4	9	18	9	40	3	1	19	50	4	9	18	9	40	3	-31	15	10	1	10	-21	16	-0.233083	0.112782	0.075188	0.0075188	0.075188	-0.157895	0.120301
53	10	1	4	9	10	8	1	137	7	50	4	12	18	10	40	3	1	19.5714	50	4	12	18	10	40	3	-30.4286	15.5714	7.57143	1.57143	9.57143	-20.4286	16.5714	-0.222106	0.11366	0.0552659	0.0114703	0.0698644	-0.149114	0.120959
54	10	1	3	9	9	8	1	133	7	50	4	9	18	9	40	3	1	19	50	4	9	18	9	40	3	-31	15	10	1	10	-21	16	-0.233083	0.112782	0.075188	0.0075188	0.075188	-0.157895	0.120301
55	10	3	2	5	5	4	1	106	7	50	12	6	10	5	20	3	1	15.1429	50	12	6	10	5	20	3	-34.8571	3.14286	9.14286	5.14286	10.1429	-4.85714	12.1429	-0.328841	0.0296496	0.0862534	0.0485175	0.0956873	-0.0458221	0.114555
56	10	3	2	5	3	4	1	104	7	50	12	6	10	3	20	3	1	14.8571	50	12	6	10	3	20	3	-35.1429	2.85714	8.85714	4.85714	11.8571	-5.14286	11.8571	-0.337912	0.0274725	0.0851648	0.0467033	0.114011	-0.0494505	0.114011
57	10	3	3	5	9	4	1	113	7	50	12	9	10	9	20	3	1	16.1429	50	12	9	10	9	20	3	-33.8571	4.14286	7.14286	6.14286	7.14286	-3.85714	13.1429	-0.299621	0.0366625	0.0632111	0.0543616	0.0632111	-0.034134	0.116308
58	10	3	4	5	5	4	1	112	7	50	12	12	10	5	20	3	1	16	50	12	12	10	5	20	3	-34	4	4	6	11	-4	13	-0.303571	0.0357143	0.0357143	0.0535714	0.0982143	-0.0357143	0.116071
59	10	3	3	5	5	8	1	129	7	50	12	9	10	5	40	3	1	18.4286	50	12	9	10	5	40	3	-31.5714	6.42857	9.42857	8.42857	13.4286	-21.5714	15.4286	-0.24474	0.0498339	0.0730897	0.0653378	0.104097	-0.16722	0.119601
60	10	3	3	9	10	8	1	142	7	50	12	9	18	10	40	3	1	20.2857	50	12	9	18	10	40	3	-29.7143	8.28571	11.2857	2.28571	10.2857	-19.7143	17.2857	-0.209256	0.0583501	0.0794769	0.0160966	0.0724346	-0.138833	0.12173
61	10	3	3	9	10	8	1	142	7	50	12	9	18	10	40	3	1	20.2857	50	12	9	18	10	40	3	-29.7143	8.28571	11.2857	2.28571	10.2857	-19.7143	17.2857	-0.209256	0.0583501	0.0794769	0.0160966	0.0724346	-0.138833	0.12173
62	9	1	3	9	10	8	1	129	7	45	4	9	18	10	40	3	1	18.4286	45	4	9	18	10	40	3	-26.5714	14.4286	9.42857	0.428571	8.42857	-21.5714	15.4286	-0.20598	0.111849	0.0730897	0.00332226	0.0653378	-0.16722	0.119601
63	10	1	3	9	10	8	1	134	7	50	4	9	18	10	40	3	1	19.1429	50	4	9	18	10	40	3	-30.8571	15.1429	10.1429	1.14286	9.14286	-20.8571	16.1429	-0.230277	0.113006	0.075693	0.00852878	0.0682303	-0.15565	0.120469
64	10	1	3	9	10	8	1	134	7	50	4	9	18	10	40	3	1	19.1429	50	4	9	18	10	40	3	-30.8571	15.1429	10.1429	1.14286	9.14286	-20.8571	16.1429	-0.230277	0.113006	0.075693	0.00852878	0.0682303	-0.15565	0.120469
65	10	1	3	9	9	8	1	133	7	50	4	9	18	9	40	3	1	19	50	4	9	18	9	40	3	-31	15	10	1	10	-21	16	-0.233083	0.112782	0.075188	0.0075188	0.075188	-0.157895	0.120301
66	10	1	3	9	9	8	1	133	7	50	4	9	18	9	40	3	1	19	50	4	9	18	9	40	3	-31	15	10	1	10	-21	16	-0.233083	0.112782	0.075188	0.0075188	0.075188	-0.157895	0.120301
67	10	3	3	9	5	4	1	117	7	50	12	9	18	5	20	3	1	16.7143	50	12	9	18	5	20	3	-33.2857	4.71429	7.71429	-1.28571	11.7143	-3.28571	13.7143	-0.284493	0.040293	0.0659341	-0.010989	0.100122	-0.028083	0.117216
68	9	1	3	5	9	2	1	90	7	45	4	9	10	9	10	3	1	12.8571	45	4	9	10	9	10	3	-32.1429	8.85714	3.85714	2.85714	3.85714	2.85714	9.85714	-0.357143	0.0984127	0.0428571	0.031746	0.0428571	0.031746	0.109524
69	9	1	3	5	5	2	1	86	7	45	4	9	10	5	10	3	1	12.2857	45	4	9	10	5	10	3	-32.7143	8.28571	3.28571	2.28571	7.28571	2.28571	9.28571	-0.380399	0.0963455	0.038206	0.0265781	0.0847176	0.0265781	0.107973
70	9	1	3	5	9	2	1	90	7	45	4	9	10	9	10	3	1	12.8571	45	4	9	10	9	10	3	-32.1429	8.85714	3.85714	2.85714	3.85714	2.85714	9.85714	-0.357143	0.0984127	0.0428571	0.031746	0.0428571	0.031746	0.109524
71	10	1	3	5	9	2	1	95	7	50	4	9	10	9	10	3	1	13.5714	50	4	9	10	9	10	3	-36.4286	9.57143	4.57143	3.57143	4.57143	3.57143	10.5714	-0.383459	0.100752	0.0481203	0.037594	0.0481203	0.037594	0.111278
72	10	1	3	9	9	2	1	103	7	50	4	9	18	9	10	3	1	14.7143	50	4	9	18	9	10	3	-35.2857	10.7143	5.71429	-3.28571	5.71429	4.71429	11.7143	-0.34258	0.104022	0.0554785	-0.0319001	0.0554785	0.0457698	0.113731
73	10	1	3	9	9	4	1	113	7	50	4	9	18	9	20	3	1	16.1429	50	4	9	18	9	20	3	-33.8571	12.1429	7.14286	-1.85714	7.14286	-3.85714	13.1429	-0.299621	0.107459	0.0632111	-0.0164349	0.0632111	-0.034134	0.116308
74	10	1	3	9	9	8	1	133	7	50	4	9	18	9	40	3	1	19	50	4	9	18	9	40	3	-31	15	10	1	10	-21	16	-0.233083	0.112782	0.075188	0.0075188	0.075188	-0.157895	0.120301
75	9	1	3	5	10	7	1	116	7	45	4	9	10	10	35	3	1	16.5714	45	4	9	10	10	35	3	-28.4286	12.5714	7.57143	6.57143	6.57143	-18.4286	13.5714	-0.245074	0.108374	0.0652709	0.0566502	0.0566502	-0.158867	0.116995
76	9	1	3	5	5	2	1	86	7	45	4	9	10	5	10	3	1	12.2857	45	4	9	10	5	10	3	-32.7143	8.28571	3.28571	2.28571	7.28571	2.28571	9.28571	-0.380399	0.0963455	0.038206	0.0265781	0.0847176	0.0265781	0.107973
77	10	1	3	5	9	2	1	95	7	50	4	9	10	9	10	3	1	13.5714	50	4	9	10	9	10	3	-36.4286	9.57143	4.57143	3.57143	4.57143	3.57143	10.5714	-0.383459	0.100752	0.0481203	0.037594	0.0481203	0.037594	0.111278
78	10	1	3	5	5	2	1	91	7	50	4	9	10	5	10	3	1	13	50	4	9	10	5	10	3	-37	9	4	3	8	3	10	-0.406593	0.0989011	0.043956	0.032967	0.0879121	0.032967	0.10989
79	10	1	3	9	9	2	1	103	7	50	4	9	18	9	10	3	1	14.7143	50	4	9	18	9	10	3	-35.2857	10.7143	5.71429	-3.28571	5.71429	4.71429	11.7143	-0.34258	0.104022	0.0554785	-0.0319001	0.0554785	0.0457698	0.113731
80	10	1	3	9	9	4	1	113	7	50	4	9	18	9	20	3	1	16.1429	50	4	9	18	9	20	3	-33.8571	12.1429	7.14286	-1.85714	7.14286	-3.85714	13.1429	-0.299621	0.107459	0.0632111	-0.0164349	0.0632111	-0.034134	0.116308
81	9	1	2	5	10	7	1	113	7	45	4	6	10	10	35	3	1	16.1429	45	4	6	10	10	35	3	-28.8571	12.1429	10.1429	6.14286	6.14286	-18.8571	13.1429	-0.255373	0.107459	0.0897598	0.0543616	0.0543616	-0.166877	0.116308
82	9	1	2	5	3	7	1	106	7	45	4	6	10	3	35	3	1	15.1429	45	4	6	10	3	35	3	-29.8571	11.1429	9.14286	5.14286	12.1429	-19.8571	12.1429	-0.281671	0.105121	0.0862534	0.0485175	0.114555	-0.187332	0.114555
83	9	1	2	5	5	7	1	108	7	45	4	6	10	5	35	3	1	15.4286	45	4	6	10	5	35	3	-29.5714	11.4286	9.42857	5.42857	10.4286	-19.5714	12.4286	-0.27381	0.10582	0.0873016	0.0502646	0.0965608	-0.181217	0.115079
84	10	1	3	5	5	2	1	91	7	50	4	9	10	5	10	3	1	13	50	4	9	10	5	10	3	-37	9	4	3	8	3	10	-0.406593	0.0989011	0.043956	0.032967	0.0879121	0.032967	0.10989
85	10	1	2	5	9	2	1	92	7	50	4	6	10	9	10	3	1	13.1429	50	4	6	10	9	10	3	-36.8571	9.14286	7.14286	3.14286	4.14286	3.14286	10.1429	-0.400621	0.0993789	0.0776398	0.0341615	0.0450311	0.0341615	0.110248
86	10	1	2	5	9	2	1	92	7	50	4	6	10	9	10	3	1	13.1429	50	4	6	10	9	10	3	-36.8571	9.14286	7.14286	3.14286	4.14286	3.14286	10.1429	-0.400621	0.0993789	0.0776398	0.0341615	0.0450311	0.0341615	0.110248
87	10	1	2	5	5	2	1	88	7	50	4	6	10	5	10	3	1	12.5714	50	4	6	10	5	10	3	-37.4286	8.57143	6.57143	2.57143	7.57143	2.57143	9.57143	-0.425325	0.0974026	0.0746753	0.0292208	0.086039	0.0292208	0.108766
88	9	1	2	5	5	4	1	93	7	45	4	6	10	5	20	3	1	13.2857	45	4	6	10	5	20	3	-31.7143	9.28571	7.28571	3.28571	8.28571	-6.71429	10.2857	-0.341014	0.0998464	0.078341	0.0353303	0.0890937	-0.0721966	0.110599
89	9	1	2	5	5	7	1	108	7	45	4	6	10	5	35	3	1	15.4286	45	4	6	10	5	35	3	-29.5714	11.4286	9.42857	5.42857	10.4286	-19.5714	12.4286	-0.27381	0.10582	0.0873016	0.0502646	0.0965608	-0.181217	0.115079
90	9	1	3	5	1	7	1	107	7	45	4	9	10	1	35	3	1	15.2857	45	4	9	10	1	35	3	-29.7143	11.2857	6.28571	5.28571	14.2857	-19.7143	12.2857	-0.277704	0.105474	0.058745	0.0493992	0.133511	-0.184246	0.11482
91	10	1	2	5	9	4	1	102	7	50	4	6	10	9	20	3	1	14.5714	50	4	6	10	9	20	3	-35.4286	10.5714	8.57143	4.57143	5.57143	-5.42857	11.5714	-0.347339	0.103641	0.0840336	0.0448179	0.0546218	-0.0532213	0.113445
92	10	1	2	5	5	7	1	113	7	50	4	6	10	5	35	3	1	16.1429	50	4	6	10	5	35	3	-33.8571	12.1429	10.1429	6.14286	11.1429	-18.8571	13.1429	-0.299621	0.107459	0.0897598	0.0543616	0.0986094	-0.166877	0.116308
93	10	1	2	5	3	7	1	111	7	50	4	6	10	3	35	3	1	15.8571	50	4	6	10	3	35	3	-34.1429	11.8571	9.85714	5.85714	12.8571	-19.1429	12.8571	-0.307593	0.106821	0.0888031	0.0527671	0.11583	-0.172458	0.11583
94	10	1	2	5	10	7	1	118	7	50	4	6	10	10	35	3	1	16.8571	50	4	6	10	10	35	3	-33.1429	12.8571	10.8571	6.85714	6.85714	-18.1429	13.8571	-0.280872	0.108959	0.0920097	0.0581114	0.0581114	-0.153753	0.117433
95	10	1	2	5	9	7	1	117	7	50	4	6	10	9	35	3	1	16.7143	50	4	6	10	9	35	3	-33.2857	12.7143	10.7143	6.71429	7.71429	-18.2857	13.7143	-0.284493	0.108669	0.0915751	0.0573871	0.0659341	-0.156288	0.117216
96	10	1	2	5	5	4	1	98	7	50	4	6	10	5	20	3	1	14	50	4	6	10	5	20	3	-36	10	8	4	9	-6	11	-0.367347	0.102041	0.0816327	0.0408163	0.0918367	-0.0612245	0.112245
97	10	1	2	5	1	4	1	94	7	50	4	6	10	1	20	3	1	13.4286	50	4	6	10	1	20	3	-36.5714	9.42857	7.42857	3.42857	12.4286	-6.57143	10.4286	-0.389058	0.100304	0.0790274	0.0364742	0.132219	-0.0699088	0.110942
98	10	1	2	5	1	4	1	94	7	50	4	6	10	1	20	3	1	13.4286	50	4	6	10	1	20	3	-36.5714	9.42857	7.42857	3.42857	12.4286	-6.57143	10.4286	-0.389058	0.100304	0.0790274	0.0364742	0.132219	-0.0699088	0.110942
99	10	1	2	5	10	4	1	103	7	50	4	6	10	10	20	3	1	14.7143	50	4	6	10	10	20	3	-35.2857	10.7143	8.71429	4.71429	4.71429	-5.28571	11.7143	-0.34258	0.104022	0.0846047	0.0457698	0.0457698	-0.0513176	0.113731
100	10	1	2	5	5	4	1	98	7	50	4	6	10	5	20	3	1	14	50	4	6	10	5	20	3	-36	10	8	4	9	-6	11	-0.367347	0.102041	0.0816327	0.0408163	0.0918367	-0.0612245	0.112245
101	10	1	2	5	3	4	1	96	7	50	4	6	10	3	20	3	1	13.7143	50	4	6	10	3	20	3	-36.2857	9.71429	7.71429	3.71429	10.7143	-6.28571	10.7143	-0.377976	0.10119	0.0803571	0.0386905	0.111607	-0.0654762	0.111607
102	10	1	2	5	5	4	1	98	7	50	4	6	10	5	20	3	1	14	50	4	6	10	5	20	3	-36	10	8	4	9	-6	11	-0.367347	0.102041	0.0816327	0.0408163	0.0918367	-0.0612245	0.112245
103	10	1	3	5	10	2	1	96	7	50	4	9	10	10	10	3	1	13.7143	50	4	9	10	10	10	3	-36.2857	9.71429	4.71429	3.71429	3.71429	3.71429	10.7143	-0.377976	0.10119	0.0491071	0.0386905	0.0386905	0.0386905	0.111607
104	10	1	2	5	10	4	1	103	7	50	4	6	10	10	20	3	1	14.7143	50	4	6	10	10	20	3	-35.2857	10.7143	8.71429	4.71429	4.71429	-5.28571	11.7143	-0.34258	0.104022	0.0846047	0.0457698	0.0457698	-0.0513176	0.113731
105	10	1	2	5	1	4	1	94	7	50	4	6	10	1	20	3	1	13.4286	50	4	6	10	1	20	3	-36.5714	9.42857	7.42857	3.42857	12.4286	-6.57143	10.4286	-0.389058	0.100304	0.0790274	0.0364742	0.132219	-0.0699088	0.110942
106	10	1	2	5	5	4	1	98	7	50	4	6	10	5	20	3	1	14	50	4	6	10	5	20	3	-36	10	8	4	9	-6	11	-0.367347	0.102041	0.0816327	0.0408163	0.0918367	-0.0612245	0.112245
107	10	1	4	5	5	2	1	94	7	50	4	12	10	5	10	3	1	13.4286	50	4	12	10	5	10	3	-36.5714	9.42857	1.42857	3.42857	8.42857	3.42857	10.4286	-0.389058	0.100304	0.0151976	0.0364742	0.0896657	0.0364742	0.110942
108	9	1	5	5	10	2	1	97	7	45	4	15	10	10	10	3	1	13.8571	45	4	15	10	10	10	3	-31.1429	9.85714	-1.14286	3.85714	3.85714	3.85714	10.8571	-0.32106	0.10162	-0.011782	0.0397644	0.0397644	0.0397644	0.111929
109	9	1	5	5	5	2	1	92	7	45	4	15	10	5	10	3	1	13.1429	45	4	15	10	5	10	3	-31.8571	9.14286	-1.85714	3.14286	8.14286	3.14286	10.1429	-0.346273	0.0993789	-0.0201863	0.0341615	0.0885093	0.0341615	0.110248
110	10	1	2	5	5	4	1	98	7	50	4	6	10	5	20	3	1	14	50	4	6	10	5	20	3	-36	10	8	4	9	-6	11	-0.367347	0.102041	0.0816327	0.0408163	0.0918367	-0.0612245	0.112245
111	10	1	2	5	3	4	1	96	7	50	4	6	10	3	20	3	1	13.7143	50	4	6	10	3	20	3	-36.2857	9.71429	7.71429	3.71429	10.7143	-6.28571	10.7143	-0.377976	0.10119	0.0803571	0.0386905	0.111607	-0.0654762	0.111607
112	10	1	4	5	9	4	1	108	7	50	4	12	10	9	20	3	1	15.4286	50	4	12	10	9	20	3	-34.5714	11.4286	3.42857	5.42857	6.42857	-4.57143	12.4286	-0.320106	0.10582	0.031746	0.0502646	0.0595238	-0.042328	0.115079
113	10	1	4	5	10	2	1	99	7	50	4	12	10	10	10	3	1	14.1429	50	4	12	10	10	10	3	-35.8571	10.1429	2.14286	4.14286	4.14286	4.14286	11.1429	-0.362193	0.102453	0.021645	0.041847	0.041847	0.041847	0.112554
114	9	1	4	5	3	2	1	87	7	45	4	12	10	3	10	3	1	12.4286	45	4	12	10	3	10	3	-32.5714	8.42857	0.428571	2.42857	9.42857	2.42857	9.42857	-0.374384	0.0968801	0.00492611	0.0279146	0.108374	0.0279146	0.108374
115	9	1	4	5	1	5	1	100	7	45	4	12	10	1	25	3	1	14.2857	45	4	12	10	1	25	3	-30.7143	10.2857	2.28571	4.28571	13.2857	-10.7143	11.2857	-0.307143	0.102857	0.0228571	0.0428571	0.132857	-0.107143	0.112857
116	9	1	4	5	9	5	1	108	7	45	4	12	10	9	25	3	1	15.4286	45	4	12	10	9	25	3	-29.5714	11.4286	3.42857	5.42857	6.42857	-9.57143	12.4286	-0.27381	0.10582	0.031746	0.0502646	0.0595238	-0.0886243	0.115079
117	10	1	2	5	3	4	1	96	7	50	4	6	10	3	20	3	1	13.7143	50	4	6	10	3	20	3	-36.2857	9.71429	7.71429	3.71429	10.7143	-6.28571	10.7143	-0.377976	0.10119	0.0803571	0.0386905	0.111607	-0.0654762	0.111607
118	10	1	4	5	10	2	1	99	7	50	4	12	10	10	10	3	1	14.1429	50	4	12	10	10	10	3	-35.8571	10.1429	2.14286	4.14286	4.14286	4.14286	11.1429	-0.362193	0.102453	0.021645	0.041847	0.041847	0.041847	0.112554
119	10	1	4	5	5	2	1	94	7	50	4	12	10	5	10	3	1	13.4286	50	4	12	10	5	10	3	-36.5714	9.42857	1.42857	3.42857	8.42857	3.42857	10.4286	-0.389058	0.100304	0.0151976	0.0364742	0.0896657	0.0364742	0.110942
120	10	1	5	5	3	5	1	110	7	50	4	15	10	3	25	3	1	15.7143	50	4	15	10	3	25	3	-34.2857	11.7143	0.714286	5.71429	12.7143	-9.28571	12.7143	-0.311688	0.106494	0.00649351	0.0519481	0.115584	-0.0844156	0.115584
121	10	1	5	5	3	5	1	110	7	50	4	15	10	3	25	3	1	15.7143	50	4	15	10	3	25	3	-34.2857	11.7143	0.714286	5.71429	12.7143	-9.28571	12.7143	-0.311688	0.106494	0.00649351	0.0519481	0.115584	-0.0844156	0.115584
122	9	1	4	5	9	5	1	108	7	45	4	12	10	9	25	3	1	15.4286	45	4	12	10	9	25	3	-29.5714	11.4286	3.42857	5.42857	6.42857	-9.57143	12.4286	-0.27381	0.10582	0.031746	0.0502646	0.0595238	-0.0886243	0.115079
123	9	1	5	5	9	5	1	111	7	45	4	15	10	9	25	3	1	15.8571	45	4	15	10	9	25	3	-29.1429	11.8571	0.857143	5.85714	6.85714	-9.14286	12.8571	-0.262548	0.106821	0.00772201	0.0527671	0.0617761	-0.0823681	0.11583
124	10	1	4	5	3	4	1	102	7	50	4	12	10	3	20	3	1	14.5714	50	4	12	10	3	20	3	-35.4286	10.5714	2.57143	4.57143	11.5714	-5.42857	11.5714	-0.347339	0.103641	0.0252101	0.0448179	0.113445	-0.0532213	0.113445
125	10	1	5	5	3	5	1	110	7	50	4	15	10	3	25	3	1	15.7143	50	4	15	10	3	25	3	-34.2857	11.7143	0.714286	5.71429	12.7143	-9.28571	12.7143	-0.311688	0.106494	0.00649351	0.0519481	0.115584	-0.0844156	0.115584
126	10	1	5	5	1	5	1	108	7	50	4	15	10	1	25	3	1	15.4286	50	4	15	10	1	25	3	-34.5714	11.4286	0.428571	5.42857	14.4286	-9.57143	12.4286	-0.320106	0.10582	0.00396825	0.0502646	0.133598	-0.0886243	0.115079
127	10	1	5	5	1	5	1	108	7	50	4	15	10	1	25	3	1	15.4286	50	4	15	10	1	25	3	-34.5714	11.4286	0.428571	5.42857	14.4286	-9.57143	12.4286	-0.320106	0.10582	0.00396825	0.0502646	0.133598	-0.0886243	0.115079
128	10	1	5	5	3	5	1	110	7	50	4	15	10	3	25	3	1	15.7143	50	4	15	10	3	25	3	-34.2857	11.7143	0.714286	5.71429	12.7143	-9.28571	12.7143	-0.311688	0.106494	0.00649351	0.0519481	0.115584	-0.0844156	0.115584
129	10	1	4	5	3	5	1	107	7	50	4	12	10	3	25	3	1	15.2857	50	4	12	10	3	25	3	-34.7143	11.2857	3.28571	5.28571	12.2857	-9.71429	12.2857	-0.324433	0.105474	0.0307076	0.0493992	0.11482	-0.0907877	0.11482
130	10	1	5	5	3	5	1	110	7	50	4	15	10	3	25	3	1	15.7143	50	4	15	10	3	25	3	-34.2857	11.7143	0.714286	5.71429	12.7143	-9.28571	12.7143	-0.311688	0.106494	0.00649351	0.0519481	0.115584	-0.0844156	0.115584
131	10	1	5	5	5	5	1	112	7	50	4	15	10	5	25	3	1	16	50	4	15	10	5	25	3	-34	12	1	6	11	-9	13	-0.303571	0.107143	0.00892857	0.0535714	0.0982143	-0.0803571	0.116071
132	10	1	5	5	5	5	1	112	7	50	4	15	10	5	25	3	1	16	50	4	15	10	5	25	3	-34	12	1	6	11	-9	13	-0.303571	0.107143	0.00892857	0.0535714	0.0982143	-0.0803571	0.116071
133	10	1	5	5	5	5	1	112	7	50	4	15	10	5	25	3	1	16	50	4	15	10	5	25	3	-34	12	1	6	11	-9	13	-0.303571	0.107143	0.00892857	0.0535714	0.0982143	-0.0803571	0.116071
134	10	1	4	5	1	5	1	105	7	50	4	12	10	1	25	3	1	15	50	4	12	10	1	25	3	-35	11	3	5	14	-10	12	-0.333333	0.104762	0.0285714	0.047619	0.133333	-0.0952381	0.114286
135	10	1	4	5	3	5	1	107	7	50	4	12	10	3	25	3	1	15.2857	50	4	12	10	3	25	3	-34.7143	11.2857	3.28571	5.28571	12.2857	-9.71429	12.2857	-0.324433	0.105474	0.0307076	0.0493992	0.11482	-0.0907877	0.11482
136	10	1	5	5	5	5	1	112	7	50	4	15	10	5	25	3	1	16	50	4	15	10	5	25	3	-34	12	1	6	11	-9	13	-0.303571	0.107143	0.00892857	0.0535714	0.0982143	-0.0803571	0.116071
137	10	1	5	5	3	5	1	110	7	50	4	15	10	3	25	3	1	15.7143	50	4	15	10	3	25	3	-34.2857	11.7143	0.714286	5.71429	12.7143	-9.28571	12.7143	-0.311688	0.106494	0.00649351	0.0519481	0.115584	-0.0844156	0.115584
138	10	1	5	5	5	5	1	112	7	50	4	15	10	5	25	3	1	16	50	4	15	10	5	25	3	-34	12	1	6	11	-9	13	-0.303571	0.107143	0.00892857	0.0535714	0.0982143	-0.0803571	0.116071
139	10	1	5	5	3	5	1	110	7	50	4	15	10	3	25	3	1	15.7143	50	4	15	10	3	25	3	-34.2857	11.7143	0.714286	5.71429	12.7143	-9.28571	12.7143	-0.311688	0.106494	0.00649351	0.0519481	0.115584	-0.0844156	0.115584
140	10	1	5	5	1	5	1	108	7	50	4	15	10	1	25	3	1	15.4286	50	4	15	10	1	25	3	-34.5714	11.4286	0.428571	5.42857	14.4286	-9.57143	12.4286	-0.320106	0.10582	0.00396825	0.0502646	0.133598	-0.0886243	0.115079
141	10	1	5	5	5	5	1	112	7	50	4	15	10	5	25	3	1	16	50	4	15	10	5	25	3	-34	12	1	6	11	-9	13	-0.303571	0.107143	0.00892857	0.0535714	0.0982143	-0.0803571	0.116071
142	10	1	5	5	10	5	1	117	7	50	4	15	10	10	25	3	1	16.7143	50	4	15	10	10	25	3	-33.2857	12.7143	1.71429	6.71429	6.71429	-8.28571	13.7143	-0.284493	0.108669	0.014652	0.0573871	0.0573871	-0.0708181	0.117216
143	10	1	5	5	3	5	1	110	7	50	4	15	10	3	25	3	1	15.7143	50	4	15	10	3	25	3	-34.2857	11.7143	0.714286	5.71429	12.7143	-9.28571	12.7143	-0.311688	0.106494	0.00649351	0.0519481	0.115584	-0.0844156	0.115584
144	10	1	5	5	1	5	1	108	7	50	4	15	10	1	25	3	1	15.4286	50	4	15	10	1	25	3	-34.5714	11.4286	0.428571	5.42857	14.4286	-9.57143	12.4286	-0.320106	0.10582	0.00396825	0.0502646	0.133598	-0.0886243	0.115079
145	10	1	5	5	5	5	1	112	7	50	4	15	10	5	25	3	1	16	50	4	15	10	5	25	3	-34	12	1	6	11	-9	13	-0.303571	0.107143	0.00892857	0.0535714	0.0982143	-0.0803571	0.116071
146	10	1	5	5	9	5	1	116	7	50	4	15	10	9	25	3	1	16.5714	50	4	15	10	9	25	3	-33.4286	12.5714	1.57143	6.57143	7.57143	-8.42857	13.5714	-0.288177	0.108374	0.0135468	0.0566502	0.0652709	-0.0726601	0.116995
147	10	1	5	5	5	5	1	112	7	50	4	15	10	5	25	3	1	16	50	4	15	10	5	25	3	-34	12	1	6	11	-9	13	-0.303571	0.107143	0.00892857	0.0535714	0.0982143	-0.0803571	0.116071
148	10	1	5	5	5	5	1	112	7	50	4	15	10	5	25	3	1	16	50	4	15	10	5	25	3	-34	12	1	6	11	-9	13	-0.303571	0.107143	0.00892857	0.0535714	0.0982143	-0.0803571	0.116071
149	10	1	5	5	1	5	1	108	7	50	4	15	10	1	25	3	1	15.4286	50	4	15	10	1	25	3	-34.5714	11.4286	0.428571	5.42857	14.4286	-9.57143	12.4286	-0.320106	0.10582	0.00396825	0.0502646	0.133598	-0.0886243	0.115079
150	10	1	5	5	1	5	1	108	7	50	4	15	10	1	25	3	1	15.4286	50	4	15	10	1	25	3	-34.5714	11.4286	0.428571	5.42857	14.4286	-9.57143	12.4286	-0.320106	0.10582	0.00396825	0.0502646	0.133598	-0.0886243	0.115079
151	10	1	5	5	5	5	1	112	7	50	4	15	10	5	25	3	1	16	50	4	15	10	5	25	3	-34	12	1	6	11	-9	13	-0.303571	0.107143	0.00892857	0.0535714	0.0982143	-0.0803571	0.116071
										49.3709	6.86093	9.99338	10.8477	6.56954	25.2318	3							-0.279129	0.0717452	0.0501756	0.0428464	0.0827554	-0.0832231	0.114829				D	R	A	S	T	I	C
																							-0.399312	0.0151976	-0.0201863	-0.0408163	0.032967	-0.20197	0.106713			MEAN	-0.304153	0.0824319	0.0529811	0.0456433	0.0844383	-0.0770027	0.115661
																							-0.178571	0.111849	0.0932704	0.0959821	0.134161	0.0408163	0.121429			MIN	-0.425325	-0.0266344	-0.0201863	-0.0319001	0.0386905	-0.187721	0.107973
																							0.0503044	0.0337428	0.0341193	0.0237573	0.0266996	0.0660079	0.00344632			MAX	-0.20598	0.11366	0.0936768	0.0977444	0.133598	0.0457698	0.12173
																																SD	0.0505525	0.0322552	0.0326758	0.0235341	0.026061	0.0659833	0.00323686

[truncated: 7 more sheets: RASTIC, DASTIC, DRSTIC, DRATIC, DRASIC, DRASTC, DRASTI]
