# Supplementary material for: An approach to validate groundwater contamination risk in rural mountainous catchments: the role of lateral groundwater flows
Source: MethodsX. 2018 Nov 7;5:1447–55. doi: 10.1016/j.mex.2018.11.002 (PMC6249407; doi:10.1016/j.mex.2018.11.002)
Supplement: Supplementary file 2 [file mmc2.xlsx]

## Sheet: Hydraulic Conductivity - K
Spring number - Nr	Site location - X(m)	Site location - Y(m)	Use of ArcHydro software with catchment Digital Elevation Model			Equation 5c	Discharge vs time plots		Equation 5a								MODFLOW units
			Catchment area - A (m2)	Catchment volume - V (m3)	L (m)	Vz = V*0.25	a1	a3	exp(a1)	exp(a3)	sqrt(a1/a3)	A3	Vz2	L2	A3/(Vz2*L2)	K (m/s)	K (m/dia)
1	112875	211875	21707635	12623046275	5584	3.15576e+09	-20	-7.8	2.06115e-09	0.000409735	0.00224287	1.02291e+22	9.95883e+18	31181056	3.29411e-05	4.21131e-08	0.00363857
2	106113	200963	29334895	16455162127	4386	4.11379e+09	-19.45	-2.4	3.5725e-09	0.090718	0.000198445	2.52437e+22	1.69233e+19	19236996	7.75411e-05	8.77095e-09	0.00075781
3	106925	201175	8425363	5955292940	4115	1488823235	-19.5	-1.5	3.39827e-09	0.22313	0.00012341	5.98089e+20	2.21659e+18	16933225	1.59346e-05	1.12089e-09	9.68452e-05
6	110225	208413	4.1017e+07	22861271301	8020.86	5.71532e+09	-21	-5	7.58256e-10	0.00673795	0.000335463	6.90066e+22	3.26649e+19	6.43342e+07	3.28374e-05	6.27895e-09	0.000542501
8	102725	200825	29334895	16455162127	4386	4.11379e+09	-17.95	-4.45	1.60108e-08	0.0116786	0.00117088	2.52437e+22	1.69233e+19	19236996	7.75411e-05	5.1751e-08	0.00447129
9	102575	199725	29334895	16455162127	4386	4.11379e+09	-19	-3.9	5.6028e-09	0.0202419	0.00052611	2.52437e+22	1.69233e+19	19236996	7.75411e-05	2.32532e-08	0.00200908
11	115200	206663	8.04917e+06	4.81958e+09	2159.08	1.20489e+09	-18.7	-3	7.56298e-09	0.0497871	0.000389752	5.21498e+20	1.45177e+18	4.66163e+06	7.70579e-05	1.71191e-08	0.00147909
15	113763	202250	4.79558e+07	3.23649e+10	14154.7	8.09122e+09	-17.25	-1.75	3.22419e-08	0.173774	0.000430743	1.10287e+23	6.54679e+19	2.00356e+08	8.40801e-06	2.06436e-09	0.000178361
16	113288	194963	37726025	25475182101	7231	6.3688e+09	-18.9	-0.45	6.19205e-09	0.637628	9.85447e-05	5.36937e+22	4.05616e+19	52287361	2.5317e-05	1.42207e-09	0.000122867
17	112775	194650	37726025	25475182101	7231	6.3688e+09	-19.3	-1.2	4.15065e-09	0.301194	0.000117391	5.36937e+22	4.05616e+19	52287361	2.5317e-05	1.69403e-09	0.000146364
20	112300	203600	11705753	8.08508e+09	907.904	2.02127e+09	-17.9	-0.75	1.68317e-08	0.472367	0.000188766	1.60398e+21	4.08553e+18	824290	0.000476288	5.12471e-08	0.00442775
21	113625	204525	4.79558e+07	3.23649e+10	14154.7	8.09122e+09	-21	-2.3	7.58256e-10	0.100259	8.69654e-05	1.10287e+23	6.54679e+19	2.00356e+08	8.40801e-06	4.16787e-10	3.60104e-05
28	103213	203438	29334895	16455162127	4386	4.11379e+09	-20.45	-8.1	1.31425e-09	0.000303539	0.00208081	2.52437e+22	1.69233e+19	19236996	7.75411e-05	9.19684e-08	0.00794607
30	108463	194525	15010045	10284929196	2023	2571232299	-18.1	-2.75	1.37807e-08	0.0639279	0.000464291	3.38178e+21	6.61124e+18	4092529	0.000124989	3.30778e-08	0.00285792
31	109788	194188	12674463	9905974605	3092	2.47649e+09	-18.5	-2.6	9.23745e-09	0.0742736	0.000352662	2.03605e+21	6.13302e+18	9560464	3.47244e-05	6.98022e-09	0.000603091
32	109863	193263	19559435	13984344815	5817	3.49609e+09	-18.4	-0.25	1.0209e-08	0.778801	0.000114493	7.48288e+21	1.22226e+19	33837489	1.80928e-05	1.18075e-09	0.000102017
37	120000	194638	31208027	18013882743	6929	4.50347e+09	-19.4	-6.4	3.75567e-09	0.00166156	0.00150344	3.03948e+22	2.02812e+19	48011041	3.1215e-05	2.675e-08	0.0023112
38	120438	195925	31208027	18013882743	6929	4.50347e+09	-18.5	-4.4	9.23745e-09	0.0122773	0.000867409	3.03948e+22	2.02812e+19	48011041	3.1215e-05	1.54334e-08	0.00133345
41	115575	193050	37726025	25475182101	7231	6.3688e+09	-19.1	-4	5.06962e-09	0.0183156	0.00052611	5.36937e+22	4.05616e+19	52287361	2.5317e-05	7.59212e-09	0.00065596
43	117263	193000	37726025	25475182101	7231	6.3688e+09	-19.25	-4.45	4.36346e-09	0.0116786	0.000611253	5.36937e+22	4.05616e+19	52287361	2.5317e-05	8.82079e-09	0.000762116
45	118088	193800	31208027	18013882743	6929	4.50347e+09	-18.7	-1	7.56298e-09	0.367879	0.000143382	3.03948e+22	2.02812e+19	48011041	3.1215e-05	2.55113e-09	0.000220417
46	118625	194063	31208027	18013882743	6929	4.50347e+09	-20.6	-6	1.13119e-09	0.00247875	0.000675539	3.03948e+22	2.02812e+19	48011041	3.1215e-05	1.20196e-08	0.00103849
47	109150	212575	4.1017e+07	22861271301	8020.86	5.71532e+09	-19.45	-5.45	3.5725e-09	0.0042963	0.000911882	6.90066e+22	3.26649e+19	6.43342e+07	3.28374e-05	1.7068e-08	0.00147467

## Sheet: Effective Porosity - ne
Spring number - Nr	Site location - X(m)	Site location - Y(m)	ArcHydro	Equation 5c	Discharge vs time plots		Equation 5b
			Catchment volume - V (m3)	Vz = V*0.25	a1	a3	exp(a1)	exp(a3)	ne
1	112875	211875	12623046275	3.15576e+09	-20	-7.8	2.06115e-09	0.000409735	0.000682738
2	106113	200963	16455162127	4.11379e+09	-19.45	-2.4	3.5725e-09	0.090718	2.67356e-05
3	106925	201175	5955292940	1488823235	-20.8	-1.5	9.26136e-10	0.22313	9.25136e-05
6	110225	208413	22861271301	5.71532e+09	-21	-5	7.58256e-10	0.00673795	0.000153269
8	102725	200825	16455162127	4.11379e+09	-17.95	-4.45	1.60108e-08	0.0116786	3.51983e-05
9	102575	199725	16455162127	4.11379e+09	-19	-3.9	5.6028e-09	0.0202419	4.51955e-05
11	115200	206663	4.81958e+09	1.20489e+09	-18.7	-3	7.56298e-09	0.0497871	8.4686e-05
15	113763	202250	3.23649e+10	8.09122e+09	-17.25	-1.75	3.22419e-08	0.173774	3.26925e-06
16	113288	194963	25475182101	6.3688e+09	-18.9	-0.45	6.19205e-09	0.637628	4.94774e-06
17	112775	194650	25475182101	6.3688e+09	-19.3	-1.2	4.15065e-09	0.301194	8.79278e-06
20	112300	203600	8.08508e+09	2.02127e+09	-17.9	-0.75	1.68317e-08	0.472367	1.09859e-05
21	113625	204525	3.23649e+10	8.09122e+09	-21	-2.3	7.58256e-10	0.100259	2.80661e-05
28	103213	203438	16455162127	4.11379e+09	-20.45	-8.1	1.31425e-09	0.000303539	0.000762038
30	108463	194525	10284929196	2571232299	-18.1	-2.75	1.37807e-08	0.0639279	2.59444e-05
31	109788	194188	9905974605	2.47649e+09	-18.5	-2.6	9.23745e-09	0.0742736	3.05235e-05
32	109863	193263	13984344815	3.49609e+09	-18.4	-0.25	1.0209e-08	0.778801	6.35154e-06
37	120000	194638	18013882743	4.50347e+09	-19.4	-6.4	3.75567e-09	0.00166156	0.000176002
38	120438	195925	18013882743	4.50347e+09	-18.5	-4.4	9.23745e-09	0.0122773	4.12848e-05
41	115575	193050	25475182101	6.3688e+09	-19.1	-4	5.06962e-09	0.0183156	3.22633e-05
43	117263	193000	25475182101	6.3688e+09	-19.25	-4.45	4.36346e-09	0.0116786	4.35509e-05
45	118088	193800	18013882743	4.50347e+09	-18.7	-1	7.56298e-09	0.367879	8.33525e-06
46	118625	194063	18013882743	4.50347e+09	-20.6	-6	1.13119e-09	0.00247875	0.000262564
47	109150	212575	22861271301	5.71532e+09	-19.45	-5.45	3.5725e-09	0.0042963	8.84283e-05
									0.000115378

## Sheet: Parâmetro t
Spring number - Nr	Site location - X(m)	Site location - Y(m)	Q (L/min)(*)	Q(m^3/s)	Discharge vs time plots		Equation 5b		Equation 6	t (yr)
					a1	a3	exp(a1)	exp(a3)	t (s)
1	112875	211875	46.1985	0.000769974	-20	-7.8	2.06115e-09	0.000409735	2.79822e+09	88.731
2	106113	200963	6.29777	0.000104963	-19.45	-2.4	3.5725e-09	0.090718	1.04784e+09	33.2269
3	106925	201175	2.45033	4.08388e-05	-20.8	-1.5	9.26136e-10	0.22313	3.37268e+09	106.947
6	110225	208413	16.4273	0.000273788	-21	-5	7.58256e-10	0.00673795	3.19948e+09	101.455
8	102725	200825	15.1431	0.000252385	-17.95	-4.45	1.60108e-08	0.0116786	5.73721e+08	18.1926
9	102575	199725	18.3454	0.000305757	-19	-3.9	5.6028e-09	0.0202419	6.08079e+08	19.2821
11	115200	206663	8.06182	0.000134364	-18.7	-3	7.56298e-09	0.0497871	7.59414e+08	24.0809
15	113763	202250	2.61692	4.36154e-05	-17.25	-1.75	3.22419e-08	0.173774	6.06489e+08	19.2316
16	113288	194963	1.27933	2.13222e-05	-18.9	-0.45	6.19205e-09	0.637628	1.47786e+09	46.8625
17	112775	194650	4.17455	6.95758e-05	-19.3	-1.2	4.15065e-09	0.301194	8.0487e+08	25.5223
20	112300	203600	1.97468	3.29113e-05	-17.9	-0.75	1.68317e-08	0.472367	6.74708e+08	21.3949
21	113625	204525	7.43103	0.00012385	-21	-2.3	7.58256e-10	0.100259	1.83357e+09	58.1422
28	103213	203438	82.0017	0.0013667	-20.45	-8.1	1.31425e-09	0.000303539	2.29376e+09	72.7345
30	108463	194525	5.34615	8.91026e-05	-18.1	-2.75	1.37807e-08	0.0639279	7.48678e+08	23.7404
31	109788	194188	6.76827	0.000112805	-18.5	-2.6	9.23745e-09	0.0742736	6.70109e+08	21.249
32	109863	193263	1.28755	2.14592e-05	-18.4	-0.25	1.0209e-08	0.778801	1.03478e+09	32.8126
37	120000	194638	94.6008	0.00157668	-19.4	-6.4	3.75567e-09	0.00166156	5.02714e+08	15.9409
38	120438	195925	11.3735	0.000189559	-18.5	-4.4	9.23745e-09	0.0122773	9.80829e+08	31.1019
41	115575	193050	13.0703	0.000217838	-19.1	-4	5.06962e-09	0.0183156	9.43261e+08	29.9106
43	117263	193000	16.8587	0.000280978	-19.25	-4.45	4.36346e-09	0.0116786	9.87148e+08	31.3022
45	118088	193800	0.954444	1.59074e-05	-18.7	-1	7.56298e-09	0.367879	2.35975e+09	74.8273
46	118625	194063	27.0173	0.000450288	-20.6	-6	1.13119e-09	0.00247875	2.62598e+09	83.2693
47	109150	212575	16.611	0.00027685	-19.45	-5.45	3.5725e-09	0.0042963	1.82552e+09	57.8868
(*) Pacheco, F.A.L., Van Der Weijden, C.H., 2002. Mineral weathering rates calculated from spring water data: A case study in an area with intensive agriculture, the Morais Massif, northeast Portugal. Appl. Geochemistry 17, 583–603.

## Sheet: Nr1
Data	Tempo (segundos)	Anfibolitos	Ln(ΔQ/Δt)	Ln(Q)
		1													a1	a3
															-20	-7.8
Sep-97	0	nd
Oct-97	2160000	nd
1997-11-01	5184000	0.000166667
Dec-97	7516800	0.0024	-20.7668	-6.03229
1998-01-01	10195200	0.00236333	-25.0144	-6.04768
Feb-98	13132800	0.0024	-25.1067	-6.03229
1998-03-01	15897600	0.003	-22.2511	-5.80914
Apr-98	19008000	0.00333333	-22.9566	-5.70378
1998-05-01	22204800	0.00275	-22.4244	-5.89615
1998-06-01	23414400	0.0035	-21.2012	-5.65499
1998-07-01	27388800	0.00118333	-21.263	-6.73942
Aug-98	30499200	0.000428333	-22.1391	-7.75561
Sep-98	32140800	0.00034	-23.6456	-7.98656
Oct-98	34300800	0.00043	-23.9013	-7.75173
1998-11-01	38361600	0.000428333	-28.5216	-7.75561
Dec-98	41299200	0.000412333	-25.936	-7.79368
1999-01-01	43718400	0.000537833	-23.6822	-7.52796
1999-03-01	48729600	0.000333333	-23.9221	-8.00637
Apr-99	51494400	0.000787833	-22.5288	-7.14622
1999-05-01	53913600	0.000833333	-24.6967	-7.09008
1999-06-01	56937600	0.000148333	-22.2082	-8.81605
1999-07-01	59356800	0.0002695	-23.7173	-8.21894
Aug-99	62294400	8.88333e-05	-23.512	-9.32875

## Sheet: Nr2
Data	Tempo (segundos)	Anfibolitos	Ln(ΔQ/Δt)	Ln(Q)
		2													a1	a3
															-19.45	-2.4
Sep-97	0	nd
Oct-97	2160000	nd
1997-11-01	5184000	nd
Dec-97	7516800	0.0002
1998-01-01	10195200	0.000221667	-25.5405	-8.41434
Feb-98	13132800	0.000285	-24.5602	-8.16302
1998-03-01	15897600	0.0001	-23.4276	-9.21034
Apr-98	19008000	0.00016	-24.6714	-8.74034
1998-05-01	22204800	5.83333e-05	-24.1715	-9.74934
1998-06-01	23414400	0.0002	-22.8678	-8.51719
1998-07-01	27388800	3.83333e-05	-23.9254	-10.1692
Aug-98	30499200	3e-05	-26.6455	-10.4143
Sep-98	32140800	0.000105	-23.8092	-9.16155
Oct-98	34300800	0.000253333	-23.4017	-8.2808
1998-11-01	38361600	9.5e-05	-23.9677	-9.26163
Dec-98	41299200	9e-05	-27.0992	-9.3157
1999-01-01	43718400	0.000158333	-24.2901	-8.75081
1999-03-01	48729600	0.000117647	-25.5368	-9.04782
Apr-99	51494400	8.78333e-05	-25.253	-9.34007
1999-05-01	53913600	0.000142833	-24.5071	-8.85383
1999-06-01	56937600	7.96667e-05	-24.5918	-9.43766
1999-07-01	59356800	7.65e-05	-27.3618	-9.47822
Aug-99	62294400	7.5e-05	-28.3031	-9.49802

## Sheet: Nr3
Data	Tempo (segundos)	Serpentinitos	Ln(ΔQ/Δt)	Ln(Q)
		3													a1	a3
															-20.8	-1.5
Sep-97	0	nd
Oct-97	2160000	nd
1997-11-01	5184000	0.000416667
Dec-97	7516800	0.000308333	-23.7929	-8.08433
1998-01-01	10195200	0.0004	-24.0981	-7.82405
Feb-98	13132800	0.000221667	-23.525	-8.41434
1998-03-01	15897600	9.16667e-05	-23.7805	-9.29735
Apr-98	19008000	8.66667e-05	-27.1563	-9.35344
1998-05-01	22204800	5.33333e-05	-25.2866	-9.83895
1998-06-01	23414400	4.5e-05	-25.701	-10.0088
1998-07-01	27388800	9.5e-05	-25.0989	-9.26163
Aug-98	30499200	4.83333e-05	-24.9227	-9.93739
Sep-98	32140800	3.16667e-05	-25.3133	-10.3602
Oct-98	34300800	2.16667e-05	-26.0985	-10.7397
1998-11-01	38361600	1e-05	-26.5757	-11.5129
Dec-98	41299200	1.4e-05	-27.3223	-11.1765
1999-01-01	43718400	1.26667e-05
1999-03-01	48729600	1.19048e-05
Apr-99	51494400	2.53333e-05	-26.0506	-10.5834
1999-05-01	53913600	6.28333e-05	-24.8901	-9.67502
1999-06-01	56937600	2.46667e-05	-25.0956	-10.6101
1999-07-01	59356800	9.33333e-06	-25.7844	-11.5819
Aug-99	62294400	8.5e-06	-28.8909	-11.6754
Data	Tempo (segundos)	Serpentinitos	Ln(ΔQ/Δt)	Ln(Q)
		3
Sep-97	0	nd
Oct-97	2160000	nd													a1	a3
1997-11-01	5184000	0.000416667													-20.8	-1.5
Dec-97	7516800	0.000308333	-23.7929	-8.08433
1998-01-01	10195200	0.0004	-24.0981	-7.82405
Feb-98	13132800	0.000221667	-23.525	-8.41434
1998-03-01	15897600	9.16667e-05	-23.7805	-9.29735
Apr-98	19008000	8.66667e-05
1998-05-01	22204800	5.33333e-05	-25.2866	-9.83895
1998-06-01	23414400	4.5e-05	-25.701	-10.0088
1998-07-01	27388800	9.5e-05	-25.0989	-9.26163
Aug-98	30499200	4.83333e-05	-24.9227	-9.93739
Sep-98	32140800	3.16667e-05	-25.3133	-10.3602
Oct-98	34300800	2.16667e-05	-26.0985	-10.7397
1998-11-01	38361600	1e-05	-26.5757	-11.5129
Dec-98	41299200	1.4e-05	-27.3223	-11.1765
1999-01-01	43718400	1.26667e-05
1999-03-01	48729600	1.19048e-05
Apr-99	51494400	2.53333e-05	-26.0506	-10.5834
1999-05-01	53913600	6.28333e-05	-24.8901	-9.67502
1999-06-01	56937600	2.46667e-05	-25.0956	-10.6101
1999-07-01	59356800	9.33333e-06	-25.7844	-11.5819
Aug-99	62294400	8.5e-06

## Sheet: Nr6
Data	Tempo (segundos)	Anfibolitos	Ln(ΔQ/Δt)	Ln(Q)
		6													a1	a3
															-21	-5
Sep-97	0	nd
Oct-97	2160000	0.00016
1997-11-01	5184000	0.000181667	-25.6618	-8.61334
Dec-97	7516800	0.000308333	-23.6365	-8.08433
1998-01-01	10195200	0.0004	-24.0981	-7.82405
Feb-98	13132800	0.000386667	-26.1183	-7.85795
1998-03-01	15897600	0.0005	-23.9177	-7.6009
Apr-98	19008000	0.0005
1998-05-01	22204800	0.00044
1998-06-01	23414400	0.000468333	-24.4773	-7.66633
1998-07-01	27388800	0.000333333	-24.1056	-8.00637
Aug-98	30499200	0.00025	-24.3429	-8.29405
Sep-98	32140800	0.000285	-24.5713	-8.16302
Oct-98	34300800	0.000335	-24.4891	-8.00138
1998-11-01	38361600	0.000285	-25.1204	-8.16302
Dec-98	41299200	0.000206667	-26.9909	-8.4844
1999-01-01	43718400	0.000401167	-23.244	-7.82113
1999-03-01	48729600	0.000333333	-25.0256	-8.00637
Apr-99	51494400	0.0003065	-25.3583	-8.09029
1999-05-01	53913600	0.000285667	-25.4779	-8.16068
1999-06-01	56937600	0.000208333	-24.3895	-8.47637
1999-07-01	59356800	0.000209833	-28.109	-8.4692
Aug-99	62294400	0.000155167	-24.7074	-8.77101

## Sheet: Nr8
Data	Tempo (segundos)	Anfibolitos	Ln(ΔQ/Δt)	Ln(Q)
		8													a1	a3
															-17.95	-4.45
Sep-97	0	nd
Oct-97	2160000	nd
1997-11-01	5184000	nd
Dec-97	7516800	0.000715
1998-01-01	10195200	0.000813333	-24.0279	-7.11437
Feb-98	13132800	0.000856667	-24.9397	-7.06246
1998-03-01	15897600	0.0002	-22.1608	-8.51719
Apr-98	19008000	0.001	-22.0812	-6.90776
1998-05-01	22204800	8.33333e-05	-21.9724	-9.39266
1998-06-01	23414400	0.000646667	-21.4874	-7.34368
1998-07-01	27388800	0.000691667	-25.2042	-7.27641
Aug-98	30499200	2.5e-05	-22.2635	-10.5966
Sep-98	32140800	2e-05	-26.5173	-10.8198
Oct-98	34300800	0.000183333	-23.3053	-8.6042
1998-11-01	38361600	0.000225	-25.3027	-8.39941
Dec-98	41299200	0.000141667	-24.2858	-8.86203
1999-01-01	43718400	0.000333667	-23.257	-8.00537
1999-03-01	48729600	0.00108333	-22.6231	-6.82771
Apr-99	51494400	8.83333e-05	-21.7452	-9.33439
1999-05-01	53913600	0.000725833	-22.0569	-7.22819
1999-06-01	56937600	0.000105	-22.3065	-9.16155
1999-07-01	59356800	0.000211333	-23.8479	-8.46207
Aug-99	62294400	5.51667e-05	-23.6577	-9.80515

## Sheet: Nr9
Data	Tempo (segundos)	Anfibolitos	Ln(ΔQ/Δt)	Ln(Q)
		9													a1	a3
															-19	-3.9
Sep-97	0	nd
Oct-97	2160000	nd
1997-11-01	5184000	nd
Dec-97	7516800	nd
1998-01-01	10195200	nd
Feb-98	13132800	0.0012
1998-03-01	15897600	0.000883333	-22.8901	-7.03181
Apr-98	19008000	0.0012	-23.0079	-6.72543
1998-05-01	22204800	0.000938333	-23.2261	-6.97141
1998-06-01	23414400	0.001	-23.6996	-6.90776
1998-07-01	27388800	0.000338333	-22.5161	-7.99148
Aug-98	30499200	0.000183333	-23.7223	-8.6042
Sep-98	32140800	0.000163333	-25.131	-8.71972
Oct-98	34300800	0.000206667	-24.6322	-8.4844
1998-11-01	38361600	0.000171667	-25.4771	-8.66996
Dec-98	41299200	0.000178333	-26.8115	-8.63186
1999-01-01	43718400	0.000325833	-23.5206	-8.02912
1999-03-01	48729600	0.000230769	-24.6881	-8.37409
Apr-99	51494400	0.000166667	-24.4875	-8.69951
1999-05-01	53913600	0.000275833	-23.8216	-8.19571
1999-06-01	56937600	0.000130833	-23.7609	-8.94159
1999-07-01	59356800	9.4e-05	-24.9081	-9.27222
Aug-99	62294400	7e-05	-25.5306	-9.56702

## Sheet: N11
Data	Tempo (segundos)	Serpentinitos	Ln(ΔQ/Δt)	Ln(Q)
		11													a1	a3
															-18.7	-3
Sep-97	0	nd
Oct-97	2160000	5e-05
1997-11-01	5184000	0.000333333	-23.091	-8.00637
Dec-97	7516800	0.0004	-24.2784	-7.82405
1998-01-01	10195200	0.0005	-24.0111	-7.6009
Feb-98	13132800	0.000476667	-25.5587	-7.64869
1998-03-01	15897600	0.000285	-23.3922	-8.16302
Apr-98	19008000	0.000363333	-24.4048	-7.92019
1998-05-01	22204800	0.000258333	-24.1392	-8.26126
1998-06-01	23414400	0.0005	-22.3338	-7.6009
1998-07-01	27388800	0.000105	-23.032	-9.16155
Aug-98	30499200	3.33333e-05	-24.4937	-10.309
Sep-98	32140800	3.83333e-05	-26.5173	-10.1692
Oct-98	34300800	0.000188333	-23.3905	-8.5773
1998-11-01	38361600	5.33333e-05	-24.1271	-9.83895
Dec-98	41299200	4.66667e-05	-26.8115	-9.97248
1999-01-01	43718400	0.0001875	-23.5669	-8.58173
1999-03-01	48729600	0.000133333	-25.2506	-8.92266
Apr-99	51494400	0.000143	-26.3793	-8.85267
1999-05-01	53913600	0.0004395	-22.8224	-7.72987
1999-06-01	56937600	0.000166667	-23.1287	-8.69951
1999-07-01	59356800	5.23333e-05	-23.7753	-9.85788
Aug-99	62294400	2.9e-05	-25.5587	-10.4482

[truncated: 16 more sheets: Nr15, Nr16, Nr17, Nr20, Nr21, Nr28, Nr30, Nr31, Nr32, Nr37, Nr38, Nr41, Nr43, Nr45, Nr46, Nr47]
