# Supplementary material for: An approach to validate groundwater contamination risk in rural mountainous catchments: the role of lateral groundwater flows
Source: MethodsX. 2018 Nov 7;5:1447–55. doi: 10.1016/j.mex.2018.11.002 (PMC6249407; doi:10.1016/j.mex.2018.11.002)
Supplement: Supplementary file 3 [file mmc3.xlsx]

## Sheet: Advection dispersion parameters
Package		Simulation parameters	Value
Advection		Max. Number of total moving particles (MXPRT)	20000
		Courant number (PERCEL)	0.75
		Concentration weighting factor (WD)	0.5
		Negligible relative concentration gradient (DCEPS)	1e-05
		Pattern for initial placement of particles (NPLANE)	0
		No. of particles per cell in case of DCELL<= DCEPS (NPL)	0
		No. of particles per cell in case of DCELL > DCEPS (NPH)	10
		Minimum number of particles allowed per cell (NPMIN)	0
		Maximum number of particles allowed per cell (NPMAX)	30
		Multiplier for the particle number at source cells (SRMULT)	1
		Pattern for placement of particles for sink cells (NLSINK)	0
		No. of particles used to aproximate sink cells (NPSINK)	10
		Critical relative concentration gradient (DCHMOC)	0.0001
Dispersion	TRPT	TRPV	DMCOEF
	0.1	0.1	0
TRPT- Horizontal transverse dispersity/Longitudinal dispersivity; TRPV- Vertical transverse dispersity/Longitudinal dispersity; DMCOEF- The effective molecular diffusion coefficient

## Sheet: Volume Injection
id	Layers	Row	Columns	Area x 105 (m-2)	Recharge x10-4 (m.day-1)	Volume Injection (m-3.day-1)
1	1	13	14	3.3	77.2292	695.6
2	1	22	10	1.4	83.6192	318.5
3	1	24	20	3.6	43.3478	106.9
4	1	26	20			106.9
5	1	27	23			106.9
6	1	29	19			106.9
7	1	33	28	2.45	14.2349	47.9
8	1	35	29			47.9

## Sheet: height first layer
48	52
108.403	108.31	108.141	107.9	184.348	182.216	179.753	151.711	149.271	146.479	111.544	110.095	108.84	107.785	99.1857	99.5018	100.081	100.932	138.6	142.588	146.849	151.335	156.014	160.845	165.78	170.832	167.752	172.937	178.115	183.094	199.725	204.876	181.881	183.433	184.129	197.48	197.639	197.531	197.272	196.937	196.615	195.868	195.95	196.209	196.381	196.451	196.452	196.452
108.404	108.313	108.146	107.907	184.399	182.282	179.749	151.528	148.913	145.946	145.721	109.76	108.466	107.385	99.0507	99.4175	100.116	124.757	124.671	139.608	143.376	147.646	152.249	157.096	162.365	160.829	166.661	172.602	178.583	194.263	200.848	183.416	186.171	188.027	188.903	188.744	201.779	200.392	199.814	199.054	198.215	197.406	196.748	196.365	196.37	196.449	196.452	196.452
108.408	108.324	108.163	107.932	184.593	182.506	179.824	176.534	148.677	145.583	145.212	141.324	108.263	107.196	99.0641	99.5429	128.239	125.731	125.322	126.943	141.354	145.03	149.378	154.591	153.97	160.326	166.929	173.548	188.089	196.082	184.605	188.695	191.874	194.023	195.054	194.914	206.387	205.69	204.621	203.279	201.778	200.243	198.806	197.604	196.773	196.45	196.452	196.452
108.413	108.341	108.192	107.974	184.917	182.792	179.998	176.601	148.579	145.401	144.96	141.015	137.055	107.17	99.1511	132.157	128.779	126.577	125.932	126.864	129.06	143.288	147.841	147.394	153.973	161.113	168.551	176.082	183.584	185.068	190.632	195.299	198.913	201.346	202.508	202.346	213.453	212.353	210.742	208.764	206.551	204.244	201.987	199.931	198.223	197.008	196.461	204.947
108.418	108.362	108.231	108.031	185.328	183.139	180.283	176.829	172.851	145.401	144.954	140.987	137.032	133.207	166.138	132.573	129.376	127.218	126.336	126.787	128.543	132.142	141.45	147.784	155.088	156.567	164.814	172.834	184.133	191.299	197.635	202.959	207.093	209.877	211.185	210.957	221.713	220.261	218.048	215.376	212.395	209.264	206.145	203.201	200.589	198.464	205.492	205.266
108.42	108.384	108.274	108.097	185.76	183.55	180.678	177.215	173.236	145.575	145.175	141.204	137.262	133.465	121.537	159.57	129.93	127.668	126.514	126.59	128.64	129.659	135.667	142.923	151.08	159.798	168.723	181.064	189.718	197.731	204.864	210.896	215.623	218.866	220.49	231.291	231.011	229.271	226.401	222.968	219.157	215.148	211.123	207.256	203.717	209.037	206.819	205.609
108.42	108.404	108.32	108.169	108.767	184.022	181.178	177.749	173.811	169.448	145.608	141.642	137.706	133.911	121.907	119.888	130.439	127.965	126.488	126.659	125.848	130.599	137.018	150.063	158.796	168.33	183.371	193.873	204.34	204.293	212.251	219.02	224.358	228.061	229.975	240.769	240.586	238.819	235.579	231.379	226.669	221.727	216.75	211.929	215.581	211.118	208.407	206.466
108.445	108.446	108.393	108.266	108.872	184.468	181.741	178.414	174.556	170.276	146.237	142.284	138.35	134.533	130.949	120.223	118.557	128.181	126.469	123.215	132.161	136.589	143.111	151.327	160.789	175.942	186.947	198.181	209.325	220.055	230.04	238.95	246.485	237.442	239.619	250.386	250.22	248.332	244.822	240.181	234.743	228.813	222.843	224.812	217.893	213.814	210.37	207.719
108.546	108.558	108.536	108.432	108.191	184.535	182.022	178.936	175.331	171.261	167.53	143.127	139.196	135.348	131.679	128.298	118.731	117.317	130.329	129.93	132.044	136.82	143.994	153.002	163.275	174.354	191.001	202.964	214.802	226.181	236.743	246.125	253.976	260.002	274.307	260.113	259.864	257.736	253.874	248.724	242.765	236.17	236.5	226.852	221.581	216.736	212.579	209.245
108.723	108.741	108.742	108.662	108.436	184.185	181.93	179.131	175.836	172.942	168.722	144.161	140.256	136.387	132.64	129.096	125.909	133.7	130.819	129.996	131.893	137.09	145.158	155.118	166.247	178.098	190.344	208.089	220.616	232.674	243.878	253.805	262.032	268.19	272.189	285.916	287.561	266.932	262.586	256.843	250.297	249.952	223.98	231.409	225.308	219.741	214.906	210.928
108.969	108.995	109.001	108.946	108.742	109.274	181.468	179.001	176.996	173.557	169.722	165.538	141.511	137.685	133.896	130.399	144.261	154.268	132.124	130.536	131.629	137.484	146.89	157.876	169.766	180.722	193.731	206.685	223.503	235.772	247.034	256.807	264.568	269.887	272.722	282.629	295.122	294.189	270.778	264.35	263.597	238.363	229.939	221.379	228.932	211.135	204.568	209.103
109.281	109.315	109.323	109.276	109.099	109.671	180.634	179.542	176.951	173.937	170.536	166.785	162.722	139.209	135.726	151.627	164.684	157.884	128.354	132.713	131.71	139.204	148.258	160.514	173.26	186.37	199.709	213.111	226.354	243.404	255.516	266.165	274.648	280.471	283.31	283.164	280.415	286.608	297.131	277.239	252.913	244.096	235.094	231.47	222.68	214.438	217.013	211.038
109.654	109.697	109.706	109.656	109.494	110.114	204.014	201.781	198.982	195.656	191.841	187.573	182.893	176.812	159.132	155.465	169.385	162.984	133.508	133.716	136.904	142.194	154.413	166.238	178.742	191.741	205.116	218.742	232.451	245.965	263.089	274.872	284.529	291.121	293.904	292.928	288.933	282.827	287.142	281.157	258.223	248.774	239.26	235.163	226.1	226.921	219.274	212.772
110.082	110.135	110.146	110.096	109.928	151.31	184.06	182.518	180.595	178.276	175.548	172.408	168.995	165.827	150.953	160.045	175.077	169.313	164.928	139.547	143.544	150.424	159.776	172.281	184.078	196.569	209.626	223.168	237.097	270.712	285.309	282.452	293.944	301.763	304.383	302.023	296.255	299.109	279.527	284.347	276.661	252.167	247.329	237.847	237.8	229.216	221.124	214.2
110.6	110.663	110.673	112.864	180.085	179.719	179.239	182.248	181.169	179.675	177.745	175.422	173.043	156.889	156.814	154.732	171.207	176.938	163.75	164.071	151.719	158.168	166.547	176.386	188.9	200.532	212.883	225.935	257.48	272.016	287.344	303.094	302.169	312.277	314.469	309.621	310.529	291.816	281.923	285.538	277.403	258.747	248.98	247.857	239.181	230.69	222.462	215.238
111.242	113.405	152.483	177.972	178.289	178.605	178.837	178.898	178.644	181.435	180.365	179.098	177.806	162.891	162.189	162.205	179.503	167.967	166.942	173.39	175.47	179.706	172.682	181.479	191.242	203.352	214.572	243.457	256.09	270.219	285.932	303.051	320.965	322.226	322.943	321.048	302.888	292.199	293.126	284.4	276.156	278.221	242.52	248.014	239.547	231.273	223.214	215.825
114.703	149.27	174.943	175.648	176.661	177.72	178.73	179.586	180.181	180.413	180.228	183.299	168.89	169.587	171.137	170.431	179.492	177.853	176.965	177.139	184.148	187.162	191.889	185.752	194.243	202.98	231.136	240.697	251.838	264.886	280.014	297.139	315.879	334.924	326.949	310.193	299.275	288.551	289.175	280.76	272.917	259.649	241.214	232.025	238.912	230.984	223.255	215.927
147.556	169.966	170.473	171.717	173.448	175.27	177.059	180.597	182.063	183.152	184.079	185.002	175.277	178.442	179.158	169.511	189.388	187.877	186.769	186.654	187.552	189.479	197.526	201.882	197.323	216.554	223.29	235.831	244.736	255.812	269.298	284.813	301.026	306.083	303.787	298.335	290.013	280.801	282.195	274.785	262.253	255.336	248.961	229.909	221.487	229.879	222.585	215.536
166.936	167.019	168.007	169.829	172.327	175.046	177.778	180.372	182.676	186.359	188.409	190.412	182.283	186.036	184.046	179.308	198.934	197.441	196.412	195.705	195.959	199.877	201.135	205.279	212.521	216.012	220.203	225.076	234.997	243.266	254.458	267.875	274.187	278.157	281.918	281.779	276.674	278.68	272.788	261.799	255.562	249.646	244.138	223.429	219.003	211.387	221.283	214.677
143.662	163.997	165.46	167.882	171.127	174.82	178.576	182.214	185.558	188.612	191.676	196.965	189.878	191.05	187.153	189.31	208.434	206.807	205.522	208.618	207.737	207.492	210.071	215.15	215.073	215.542	216.575	217.824	220.061	227.762	236.572	242.178	248.364	256.928	261.528	263.738	261.254	265.576	249.519	252.441	247.599	242.869	238.389	234.258	212.298	208.876	219.451	213.397
141.942	143.294	162.788	165.837	169.848	174.545	179.409	184.172	188.631	192.907	198.008	202.046	196.121	199.88	197.116	199.523	218.11	216.21	214.548	217.424	215.912	210.087	213.635	220.351	218.548	216.247	213.549	210.548	207.515	207.51	211.662	218.176	228.576	236.844	242.045	245.759	252.556	240.858	237.571	242.194	238.811	235.353	231.99	228.853	208.27	202.26	199.782	211.762
140.313	142.045	144.892	163.663	168.521	174.193	180.244	186.207	191.858	198.204	203.688	198.234	203.766	203.18	207.168	209.779	211.132	225.573	223.398	225.916	218.321	218.703	217.874	218.807	223.084	218.88	212.91	205.278	196.457	194.523	189.84	200.766	210.671	218.558	223.989	228.607	227.441	226.966	225.358	231.614	229.645	227.457	225.236	223.131	203.792	198.719	193.498	209.886
146.035	140.771	144.094	148.731	167.179	173.867	181.057	188.275	195.902	202.792	199.041	206.096	212.533	212.522	217.199	219.898	221.198	234.803	231.956	239.193	232.612	225.062	223.677	222.513	222.485	223.827	215.66	204.098	193.806	184.277	179.849	187.881	195.58	202.464	207.652	210.626	212.806	213.645	213.431	221.182	220.508	219.526	218.418	217.339	199.088	194.957	190.615	199.282
143.646	145.119	143.147	148.652	155.266	173.682	181.892	190.918	199.186	197.661	205.954	214.075	221.41	222.387	226.696	229.738	230.818	243.8	245.695	238.988	238.796	230.495	228.439	226.945	225.853	225.47	221.602	207.721	193.534	184.697	183.693	178.167	183.487	188.474	192.553	196.573	199.47	201.291	202.195	211.281	211.75	211.87	211.808	211.714	194.375	191.167	187.694	184.036
141.731	143.01	146.151	148.815	156.329	164.419	183.331	192.801	193.914	203.315	212.885	222.112	225.606	232.161	236.474	238.747	239.795	246.472	261.013	245.515	244.04	234.694	231.595	229.161	227.452	226.467	220.163	203.314	191.537	181.925	178.637	180.831	172.509	174.646	180.125	184.253	187.62	190.162	191.945	202.208	203.657	204.754	205.647	206.474	189.86	187.532	184.901	182.046
140.631	142.527	146.508	153.257	157.629	167.674	188.298	187.907	197.981	208.733	219.719	230.166	235.005	241.806	245.907	247.657	255.284	258.509	267.766	251.196	248.264	237.551	232.962	228.751	224.597	220.204	206.961	195.383	182.089	175.793	171.47	172.57	166.088	163.729	164.679	173.683	177.363	180.429	182.892	194.189	196.456	198.399	200.143	201.813	185.727	184.223	182.389	198.679
140.109	142.779	147.359	153.959	162.705	177.824	184.707	195.791	201.257	213.263	225.722	237.456	244.403	251.293	254.859	262.734	266.427	264.398	266.415	255.994	251.509	239.211	232.882	226.544	220.871	208.251	196.853	182.308	172.498	162.647	162.357	154.168	157.835	162.758	155.119	158.257	168.779	172.212	175.187	187.389	190.323	192.982	195.471	197.897	182.14	181.393	180.304	197.577
139.704	142.863	147.798	154.485	162.678	172.612	185.148	196.756	211.975	217.567	231.999	245.657	256.423	260.556	269.414	273.825	271.86	268.772	269.357	264.407	253.902	239.974	231.948	225.147	211.161	200.923	188.594	174.24	159.324	155.043	139.048	147.129	151.601	156.618	156.23	150.558	153.49	165.596	168.935	181.928	185.392	188.645	191.757	194.814	179.169	179.077	178.654	196.803
139.173	142.618	147.809	154.633	165.61	175.143	183.304	198.721	212.085	227.542	237.446	254.171	266.132	274.712	279.934	278.651	275.453	270.847	271.159	265.377	250.078	240.15	232.335	216.844	206.553	195.176	182.446	173.198	158.802	146.772	150.09	137.698	148.274	152.879	157.768	155.92	147.676	150.495	164.209	177.884	181.707	185.356	188.915	192.475	176.803	177.285	195.607	196.283
138.428	142.026	147.446	156.916	165.151	174.561	186.787	195.908	210.271	226.226	247.279	263.094	280.595	285.104	284.083	281.033	276.685	271.256	270.996	264.623	248.439	231.211	225.345	221.575	210.01	197.768	184.852	171.569	158.953	149.594	145.693	156.383	139.248	151.524	155.804	153.031	157.06	146.517	158.113	175.155	179.156	183.078	186.991	173.832	175.149	176.132	176.84	195.6
137.473	141.132	149.319	156.374	164.639	175.512	185.598	196.367	205.497	220.406	244.211	278.2	291.952	289.147	284.335	280.309	275.368	274.935	269.015	264.925	245.289	230.395	221.097	221.195	208.619	196.356	183.936	169.059	158.056	152.854	149.352	148.973	163.227	141.635	155.717	151.953	155.722	159.511	156.086	159.491	177.784	181.891	186.065	172.591	174.266	175.509	176.148	176.473
139.767	142.823	148.838	156.083	165.997	175.107	184.842	195.02	205.481	213.834	239.475	267.534	284.845	283.419	279.459	276.127	271.531	271.424	265.622	263.462	246.714	238.2	228.921	217.389	208.684	195.894	180.983	169.767	159.894	153.079	152.913	152.217	153.338	170.439	144.897	152.245	155.741	159.297	177.223	158.94	158.872	177.159	181.441	168.691	170.295	174.575	175.099	175.345
145.6	147.829	149.147	158.136	166.321	175.264	184.814	194.918	205.829	228.152	240.737	255.936	270.613	277.383	273.401	269.309	265.859	266.64	251.257	249.534	242.888	234.31	224.998	215.078	204.216	189.033	188.772	171.05	162.041	155.993	153.185	155.691	156.484	177.334	178.095	149.063	147.008	150.975	154.289	157.718	157.648	161.534	164.871	166.609	167.631	168.278	170.548	170.717
144.178	149.69	153.972	156.58	167.264	175.98	185.369	195.481	217.234	223.64	238.729	254.192	259.466	267.095	270.284	264.031	253.449	251.978	248.181	244.029	236.408	230.132	220.953	211.233	199.158	186.933	177.066	166.939	158.967	159.159	156.698	173.039	178.879	181.625	176.965	158.415	146.201	149.051	155.982	159.474	163.012	162.883	151.09	165.814	166.508	167.024	167.343	167.454
145.623	149.363	158.052	163.28	165.248	177.131	186.222	208.317	211.697	223.623	236.379	248.754	259.467	258.255	261.07	255.847	248.803	248.016	242.867	239.414	232.095	223.846	215.958	204.461	194.688	184.93	174.29	165.64	157.551	153.011	161.299	157.028	155.674	156.68	160.234	132.16	128.8	147.104	149.834	154.492	160.985	149.819	147.228	151.215	164.97	165.336	165.55	165.666
150.777	153.361	158.092	168.185	173.487	174.442	201.358	203.598	213.841	224.855	236.183	243.357	252.415	259.592	248.589	255.736	254.31	243.668	237.205	234.476	227.518	219.584	209.328	200.722	191.31	181.98	173.039	162.529	155.579	163.587	161.66	159.294	155.044	129.875	130.391	131.371	127.849	130.826	151.417	154.024	144.66	147.531	150.029	149.089	149.765	162.187	164.697	164.849
155.883	157.957	166.84	172.182	178.739	187.141	202.288	205.156	214.698	224.719	234.235	243.855	252.189	258.779	248.942	250.297	250.749	247.585	234.269	229.418	222.831	213.654	205.28	196.436	187.81	178.861	169.723	162.005	165.319	162.091	158.351	157.572	128.701	128.978	129.732	126.242	127.739	129.609	133.126	143.224	144.138	144.766	147.132	147.372	148.592	148.749	160.069	160.159
160.788	162.498	171.807	176.47	182.34	190.064	188.554	196.846	214.884	224.246	233.443	228.932	235.904	241.218	255.802	247.072	246.263	243.191	239.331	227.283	220.647	209.328	201.232	192.665	183.793	175.159	166.979	172.222	167.679	159.27	157.234	127.604	127.09	127.456	124.062	125.436	127.213	129.352	101.632	102.466	142.995	143.59	145.727	145.944	145.913	145.479	146.909	157.722
165.478	174.048	176.74	180.799	191.077	196.784	200.014	197.684	205.967	211.123	219.247	226.738	233.18	237.973	243.114	243.359	242.474	239.394	235.7	225.547	218.621	209.675	201.129	188.883	180.418	172.066	175.549	168.75	164.694	161.686	127.26	125.239	125.242	121.45	122.559	124.259	126.347	121.586	123.801	103.587	104.427	141.983	142.312	144.063	144.006	143.836	143.558	145.081
178.305	179.223	181.507	191.029	195.062	200.095	202.564	209.583	206.274	214.001	218.094	225.071	230.976	237.656	240.452	241.329	228.071	236.326	232.747	223.112	216.107	208.664	198.761	189.959	181.093	172.514	172.884	165.981	161.98	130.34	125.066	123.409	119.741	124.965	126.356	128.726	120.392	122.372	124.309	104.697	105.595	106.406	140.286	141.775	141.73	141.654	141.708	153.056
183.457	184.14	193.061	195.489	198.895	199.217	204.991	211.227	217.708	213.814	220.768	226.045	231.766	235.94	238.388	239.015	237.778	223.179	229.199	224.343	214.538	206.583	198.549	188.098	179.054	181.729	174.925	167.798	137.586	133.872	127.983	126.488	123.635	123.995	125.33	119.224	120.928	122.661	124.34	125.879	106.73	107.6	108.342	142.194	142.068	142.013	143.885	144.355
188.344	196.8	197.765	199.634	202.52	202.122	207.187	212.678	218.394	228.426	223.377	229.487	230.962	234.744	236.894	237.297	235.891	232.799	217.663	211.743	204.202	205.634	196.52	188.077	177.399	179.486	172.558	141.791	136.694	132.707	127.041	125.488	124.992	123.114	124.102	126.641	120.927	122.435	123.875	125.166	126.224	108.736	109.544	110.22	139.065	140.542	140.75	141.363
201.877	201.555	202.083	203.482	200.902	210.002	214.353	219.14	224.192	229.334	223.821	225.679	230.537	234.006	235.93	236.166	234.709	231.614	227.016	218.561	203.471	196.296	190.264	180.508	187.49	177.446	148.033	141.347	135.763	130.118	126.008	124.242	123.489	121.682	122.363	124.316	120.382	121.684	122.903	123.961	124.776	125.39	110.704	111.474	112.077	137.25	137.474	138.179
215.025	214.122	214.021	214.843	210.487	213.631	217.33	221.439	225.808	230.281	224.398	225.88	230.413	233.654	235.434	235.656	234.263	231.273	226.683	218.735	211.571	196.739	189.884	177.844	168.255	156.722	147.595	140.113	133.959	128.246	124.144	122.259	121.364	121.341	120.148	121.206	123.382	120.398	121.412	122.28	123.087	123.819	111.793	112.647	113.325	113.792	134.225	134.861
221.011	219.798	219.32	212.683	214.6	217.152	220.219	223.676	227.387	231.215	225.041	226.216	230.492	233.583	235.372	235.746	234.581	231.812	225.464	219.811	213.504	204.282	193.918	178.147	174.948	164.037	146.089	137.708	130.984	125.351	121.477	119.65	118.727	118.572	117.516	118.301	119.961	118.589	119.554	120.522	121.458	122.321	123.07	113.696	114.417	114.918	115.219	134.181
182.368	182.52	224.49	217.19	218.576	220.548	223.002	225.823	228.893	232.089	225.677	226.587	232.874	235.834	237.63	236.359	235.602	233.2	227.613	222.982	214.924	205.014	193.03	185.386	173.288	161.168	150.308	134.148	126.833	121.539	118.219	116.626	115.741	115.475	114.553	115.142	116.332	116.688	117.757	118.853	119.933	120.944	121.835	122.567	115.299	115.752	115.907	116.335
184.212	184.489	178.703	221.551	222.41	223.813	225.664	227.861	230.297	221.716	226.233	229.425	233.214	236.128	238.068	238.983	237.147	235.255	231.543	225.885	217.523	207.102	196.872	185.111	171.956	158.598	146.099	135.044	121.424	117.449	115.042	113.729	112.89	112.573	111.863	112.367	113.489	114.904	116.072	117.305	118.549	119.732	120.784	121.659	115.944	116.311	116.819	116.451
197.58	197.776	180.132	181.837	184.049	186.736	228.199	229.777	231.581	226.019	229.973	229.865	233.427	243.38	238.439	239.929	240.045	236.988	234.892	230.134	221.146	211.44	197.888	185.099	171.291	157.165	143.333	130.511	114.758	115.636	113.354	111.942	110.941	110.441	109.795	110.156	111.177	112.968	114.517	115.895	117.333	118.722	119.958	120.985	121.799	116.983	117.003	116.383
199.099	199.287	190.816	192.302	194.234	187.535	190.574	196.858	200.48	227.128	230.628	230.162	241.63	243.222	244.209	240.04	240.501	238.177	237.516	234.896	225.746	212.214	198.333	184.977	171.417	157.46	144.019	126.475	116.526	111.685	113.439	111.442	110.008	109.156	108.403	108.559	109.448	111.114	113.102	114.627	116.299	117.945	119.382	120.561	116.573	116.692	117.971	115.927
200.135	200.312	191.596	192.951	194.725	196.88	193.76	196.893	200.322	193.961	199.747	202.871	241.071	242.454	243.188	226.476	244.481	236.282	235.596	236.091	223.897	210.433	197.732	185.028	172.143	159.134	140.305	130.092	121.962	113.691	109.403	112.066	110.051	108.72	107.698	107.614	108.366	109.937	111.83	113.47	115.424	117.424	119.02	115.931	115.98	117.333	117.333	117.702
200.768	200.93	191.979	193.199	194.816	196.793	193.486	196.378	199.535	202.914	198.326	201.148	239.814	241.005	219.434	222.674	250.922	236.569	233.198	227.3	218.958	207.056	196.178	184.37	173.149	153.535	142.721	133.234	125.469	119.104	111.312	107.699	110.977	109.11	107.661	107.362	108.048	109.505	110.733	112.377	114.58	113.068	115.085	115.828	116.22	116.533	117.059	117.087
201.147	201.291	192.095	193.153	194.584	196.351	192.774	195.397	198.29	201.41	196.222	198.579	203.859	211.918	215.462	217.983	249.454	219.427	214.485	219.764	217.756	209.266	194.385	184.042	165.207	154.494	144.686	135.877	128.343	121.733	116.893	109.26	106.583	110.404	108.289	107.94	108.748	109.564	109.97	111.385	109.166	112.173	113.635	114.574	115.133	115.586	116.292	116.406

## Sheet: topography
48	52
601	601	625	654	601	635	667	689	655	629	618	590	639	667	658	664	672	641	641	632	618	622	672	685	671	669	650	622	596	577	576	566	555	565	583	608	641	617	600	599	594	601	613	584	565	520	514	454
601	601	601	624	607	605	632	662	648	613	593	632	652	636	668	692	708	690	645	603	602	636	648	656	652	651	645	639	637	627	621	600	554	568	567	583	615	597	591	600	596	591	601	585	582	570	540	501
606	618	609	601	601	601	633	652	609	589	590	604	624	659	693	670	692	706	652	599	594	611	626	635	630	630	623	612	613	603	600	594	587	580	598	617	598	579	570	581	579	582	582	572	569	556	533	531
644	617	608	601	601	618	621	639	602	581	587	635	669	701	690	651	643	664	642	600	587	589	622	601	602	604	602	596	591	581	578	580	546	559	576	601	599	579	569	566	570	591	593	577	543	531	523	502
660	661	604	601	601	636	651	623	609	581	593	646	675	682	658	626	615	617	638	615	591	585	596	585	575	582	582	582	576	570	566	559	545	554	579	605	586	568	558	556	566	579	580	580	559	531	518	525
648	655	606	597	601	632	614	594	581	612	614	640	666	675	661	656	606	589	611	620	592	583	592	559	568	590	571	570	560	559	560	549	545	566	590	580	577	563	548	560	571	579	564	557	554	539	558	547
716	654	599	573	581	593	583	575	581	614	622	630	646	660	668	652	600	577	601	607	590	565	566	554	568	583	562	563	549	543	541	539	549	558	567	564	560	550	539	559	563	578	575	557	548	549	555	530
680	636	608	563	563	581	572	570	588	612	622	616	628	651	653	621	590	571	567	557	556	549	545	544	568	569	554	556	558	547	540	530	530	551	562	566	550	537	539	549	558	567	565	563	530	532	549	555
635	594	580	554	554	569	583	588	614	628	604	589	625	622	641	628	601	605	589	569	559	553	545	545	544	550	555	551	572	556	550	530	530	537	547	566	550	522	534	548	561	556	554	542	527	521	526	534
619	583	564	552	554	579	584	593	622	587	581	595	641	601	617	643	633	608	578	569	574	581	566	552	543	534	545	563	552	557	556	530	532	561	586	576	542	516	538	538	546	544	534	524	517	513	513	507
635	560	562	552	563	578	557	586	579	572	579	608	637	601	627	645	610	598	587	585	586	585	558	545	548	534	534	565	547	542	544	530	547	568	569	571	537	507	533	534	542	539	530	521	511	505	504	488
591	545	570	566	576	572	555	575	594	597	624	643	606	593	631	628	632	623	603	591	580	566	560	553	556	539	534	534	544	524	531	531	533	544	554	552	543	506	537	549	558	548	554	538	527	505	485	457
553	548	574	593	598	550	550	586	602	608	599	620	604	589	593	597	594	599	589	583	587	589	587	602	585	580	558	558	533	523	525	520	512	516	503	503	510	502	524	531	549	568	570	561	551	540	517	484
591	537	568	603	562	547	564	575	604	589	585	594	595	583	581	581	588	599	611	648	645	632	612	614	606	607	578	555	563	569	567	566	548	543	518	509	491	522	528	538	544	549	558	551	534	543	536	514
568	537	550	571	541	562	567	579	580	580	583	583	581	577	573	593	612	608	627	637	645	650	631	650	643	644	611	592	588	574	568	551	542	530	555	545	503	504	527	555	559	576	594	583	557	535	524	523
546	544	574	538	588	562	545	566	564	582	585	578	571	578	602	616	651	640	642	649	659	676	658	669	669	635	655	620	595	607	619	565	570	560	571	582	523	488	505	536	544	573	550	538	531	501	476	470
536	574	567	529	562	537	520	520	570	580	581	574	572	608	647	650	647	661	669	681	684	688	695	693	684	654	671	628	634	639	619	630	595	584	573	601	521	498	507	519	532	524	513	506	501	496	473	457
580	539	541	554	533	532	584	542	594	591	583	558	573	614	660	671	666	670	693	705	707	700	718	711	693	696	674	675	654	663	665	654	638	626	582	607	573	531	494	512	525	523	507	502	496	490	480	473
618	586	552	531	525	615	564	526	594	580	551	557	588	634	683	698	696	697	704	720	725	711	721	722	704	707	689	698	705	699	683	671	625	617	625	566	545	495	477	497	501	517	526	518	504	489	467	463
648	634	585	566	568	598	541	524	572	556	566	595	597	658	696	706	713	718	719	721	717	718	722	724	715	718	709	706	716	679	665	635	614	601	592	538	491	460	504	519	524	530	533	518	513	512	487	474
653	633	595	566	605	589	540	500	563	525	573	608	630	646	680	702	717	726	714	714	711	710	719	722	712	717	707	706	709	677	661	635	593	599	575	529	488	464	499	534	537	534	531	518	510	503	483	488
662	629	602	590	624	590	583	584	537	538	586	582	638	651	677	720	726	725	692	695	698	697	710	718	707	715	702	696	700	660	657	639	575	559	516	475	465	463	513	536	532	525	528	517	505	487	482	468
609	603	573	600	624	619	623	609	583	496	479	512	620	645	669	658	669	674	665	663	676	677	680	695	689	707	698	678	706	656	635	638	567	512	505	534	528	462	500	527	523	510	516	525	504	508	496	473
625	577	552	585	602	628	624	630	636	582	527	443	601	567	576	643	654	653	652	624	637	620	637	652	661	677	674	646	661	652	613	565	545	532	518	516	495	480	467	481	482	495	513	508	497	480	483	444
649	583	543	546	585	597	590	607	613	584	559	453	499	506	597	650	665	631	591	554	580	594	616	627	625	650	640	622	596	583	569	555	549	553	520	492	530	449	467	481	505	485	501	513	479	467	454	464
640	574	575	518	554	563	565	591	587	568	545	477	427	494	526	616	630	583	555	528	555	556	579	546	619	626	605	591	579	565	563	560	555	545	521	512	488	455	476	498	517	510	517	514	495	476	469	496
626	602	546	519	506	522	556	589	571	538	532	519	437	453	520	591	553	524	471	449	462	482	509	571	619	599	579	593	583	585	580	552	545	523	517	526	502	442	483	515	520	527	527	523	506	490	499	518
600	569	550	509	522	498	528	546	557	521	500	519	449	424	470	487	461	423	442	503	501	499	548	609	613	593	570	568	585	588	572	563	552	554	531	541	529	443	482	508	515	506	517	532	517	497	510	529
575	546	525	508	498	489	487	490	514	508	515	447	410	379	437	443	426	401	400	426	440	472	542	583	577	582	540	567	564	572	565	552	544	536	526	548	549	460	443	469	475	490	517	536	514	529	539	546
594	554	536	509	483	474	484	491	459	445	445	488	363	380	404	414	383	368	381	387	389	444	551	552	565	553	498	504	549	547	557	561	544	530	518	530	559	466	419	485	477	498	529	508	522	544	560	572
605	554	526	507	506	487	470	486	492	427	427	468	361	407	392	390	359	383	376	365	387	459	546	546	550	550	497	500	516	532	554	555	543	535	518	521	548	486	413	481	499	505	522	488	505	527	553	572
575	552	529	517	501	474	457	451	439	452	481	448	397	353	363	360	386	372	384	343	359	469	530	515	507	482	438	490	507	544	566	555	537	527	512	503	513	470	404	500	511	499	498	483	531	537	567	537
635	544	528	501	479	471	477	513	535	488	439	458	452	446	454	476	516	441	401	338	370	423	438	517	456	414	478	505	540	554	569	562	544	533	515	502	491	456	412	486	466	470	451	504	522	557	605	590
565	521	499	503	533	524	540	581	537	470	497	545	538	501	543	573	564	499	432	344	363	357	442	500	441	406	470	493	497	520	557	551	536	524	513	527	439	375	412	392	405	393	451	531	540	572	611	588
587	542	535	567	582	557	613	582	580	546	565	587	558	564	565	570	547	511	444	394	378	316	442	431	422	411	414	431	492	549	547	547	543	530	521	461	433	368	340	331	344	383	485	541	544	572	572	556
618	591	590	609	597	617	604	601	587	596	596	574	532	556	526	521	515	548	509	430	379	371	385	389	360	400	489	499	490	544	532	528	531	538	522	499	493	474	467	320	307	376	469	517	544	486	543	517
633	670	667	650	629	629	616	606	620	602	585	515	516	487	499	456	472	533	508	393	341	345	372	362	349	451	430	508	524	526	509	499	531	534	525	539	500	536	447	334	317	391	505	558	596	493	461	436
667	630	681	659	624	615	605	605	586	582	534	559	550	500	437	408	437	467	417	347	295	331	370	316	324	370	407	473	534	526	502	499	524	518	545	572	527	464	366	305	293	345	403	489	460	393	362	314
698	649	611	673	645	619	589	573	541	547	534	612	584	526	477	379	383	405	411	373	339	348	306	367	423	448	475	443	482	485	494	468	507	530	551	563	545	472	372	282	317	421	473	477	428	395	361	279
687	693	602	677	662	634	624	629	610	613	610	588	539	481	430	374	353	384	346	333	273	293	315	374	424	395	413	427	438	468	488	459	490	510	587	540	529	488	400	302	299	362	383	473	395	334	254	280
653	643	610	657	667	628	630	639	627	613	587	560	532	503	446	418	334	328	348	343	281	344	366	405	383	380	376	400	431	484	488	457	481	529	575	540	471	463	404	346	253	251	315	438	431	251	300	350
678	610	634	551	670	658	613	590	595	581	570	575	543	523	468	446	448	338	324	282	279	320	422	381	344	378	384	424	473	490	471	430	480	514	528	497	360	403	333	252	242	384	291	251	317	313	467	486
715	685	650	546	666	654	634	607	566	555	548	541	525	501	459	462	427	460	402	362	271	267	314	343	339	404	441	447	482	486	471	442	428	450	442	380	257	339	329	242	363	502	530	403	359	358	438	479
675	665	677	576	584	658	646	592	572	571	560	528	516	499	447	395	377	434	361	331	286	292	305	345	386	415	407	435	485	512	493	425	397	422	349	275	235	230	235	249	268	388	405	420	444	419	461	465
664	593	629	585	519	580	633	608	560	531	513	505	445	435	421	380	364	337	314	427	438	343	284	424	394	427	453	490	508	511	493	414	347	383	227	324	413	404	356	487	481	374	390	408	377	436	444	457
652	574	610	556	481	549	619	585	559	537	545	534	507	483	455	420	393	368	437	335	324	304	267	358	350	431	489	469	470	400	426	352	295	227	342	444	547	486	471	583	571	503	515	461	418	537	508	520
588	583	546	515	536	616	596	585	543	567	585	561	524	507	481	425	372	445	426	326	363	328	253	264	313	378	459	380	326	254	248	263	227	306	471	477	507	504	488	590	581	565	562	530	443	535	498	507
553	559	525	457	543	570	594	532	535	569	581	585	565	532	499	446	453	469	392	439	409	346	279	308	411	432	365	219	240	293	270	361	377	375	356	402	511	529	508	518	522	539	601	553	473	485	513	522
558	495	522	504	574	542	538	514	536	557	573	580	577	562	536	483	512	470	408	419	417	369	294	293	306	280	240	213	371	425	361	378	423	448	454	406	566	591	535	513	528	561	554	516	502	535	558	576
544	495	424	511	580	527	497	503	531	548	561	574	584	562	531	504	520	489	502	494	483	415	307	209	209	249	260	249	338	451	500	537	514	568	547	444	599	601	569	542	553	563	571	547	535	566	609	583
523	546	437	537	559	495	493	493	521	544	553	574	580	566	529	500	546	506	548	514	477	416	318	209	286	359	366	333	387	468	508	614	558	595	563	457	564	591	580	563	570	573	582	527	544	585	621	600
464	498	408	486	523	489	491	493	523	532	535	568	562	571	539	513	556	532	476	474	446	348	274	210	321	417	502	440	515	628	663	646	593	603	574	511	508	535	561	596	595	602	594	525	565	611	635	622

## Sheet: water table dephts
48	52
0.429619	0.420982	0.421669	0.422487	0.423371	0.423706	0.43375	0.615821	0.601343	0.669118	0.42035	0.585306	0.827786	1.14119	0.898127	1.14892	1.3694	1.35023	1.01453	1.31975	1.63798	1.79612	1.56628	1.29878	1.16741	0.946626	0.961823	1.26182	1.07967	0.957605	1.17718	1.33016	1.41418	1.69871	1.77402	2.0522	2.36674	2.69861	2.74343	3.14536	2.27247	2.04596	2.00278	2.00446	1.45572	1.15356	0.487428	0.225612
0.21094	0.429858	0.422866	0.424035	0.425379	0.426748	0.427516	0.435391	0.60891	0.591798	0.661806	0.389832	0.547214	0.83821	0.845414	0.830642	0.673257	0.999839	1.13778	1.80484	2.14838	1.61852	1.74914	1.57948	1.33299	1.11552	0.920883	0.974104	1.29258	1.34227	1.44354	1.49336	1.63085	1.7936	1.61251	1.7833	2.39056	2.6448	2.29761	2.66653	2.209	2.13395	2.25215	2.01764	1.06098	1.02692	1.01543	0.946209
0.212499	0.212332	0.430386	0.425655	0.427591	0.429745	0.431773	0.433163	0.441367	0.601008	0.366623	0.359424	0.751398	0.662074	0.738526	0.747706	0.965972	0.911978	1.33161	1.98873	2.08929	1.93457	1.76091	1.71063	1.57722	1.51549	1.40556	1.336	1.09249	1.33259	1.76	1.67968	1.64728	1.79842	1.86037	2.07951	2.33024	2.01942	2.34803	2.25317	2.22182	2.03258	1.93268	1.33248	0.90481	0.972632	0.715293	1.28371
0.218144	0.213688	0.214401	0.431348	0.438221	0.433014	0.436398	0.439199	0.445717	0.398878	0.370036	0.5268	0.374152	0.312922	0.38242	0.632642	0.973723	1.05412	1.31118	1.57416	2.1189	2.05605	1.67814	1.88239	1.6722	1.48832	1.70814	1.73097	1.35824	1.40402	1.41119	1.45503	1.47027	1.3189	1.89448	1.72156	2.07718	2.17671	2.17354	2.00039	1.69076	1.775	1.42731	1.40577	1.01285	0.878748	0.933431	1.13522
0.218682	0.219105	0.214935	0.217229	0.441088	0.441517	0.441429	0.446416	0.412342	0.410909	0.523455	0.386543	0.30276	0.297085	0.177676	0.337078	0.889996	1.12914	1.0903	1.30353	1.71317	1.59255	1.52306	1.50367	1.32722	1.67325	1.71861	1.5969	1.52257	1.48875	1.52155	0.955624	1.16152	1.88115	1.54937	1.77243	1.78261	1.96517	1.79232	1.93861	1.38624	1.58158	1.29412	1.20887	1.54841	1.06283	1.30962	0.865255
0.216568	0.221869	0.22001	0.215035	0.217788	0.441915	0.447344	0.413583	0.42071	0.38242	0.330427	0.227909	0.297341	0.216288	0.37533	0.272109	0.613924	0.932275	1.05641	1.19682	1.07116	1.50374	1.46781	1.40847	1.31439	1.51706	1.65409	1.68012	1.38199	1.35897	1.25339	1.10974	1.70344	1.69427	1.53372	1.70832	1.63888	1.69323	1.61506	1.40658	1.64727	1.33085	1.53277	1.14053	1.09681	1.03537	1.34584	1.23735
0.209417	0.215528	0.221529	0.224463	0.215346	0.218605	0.408736	0.415455	0.365456	0.341245	0.331923	0.228323	0.220226	0.36401	0.365394	0.367711	0.321144	0.589919	0.969536	1.08245	0.929891	0.959194	1.27862	1.21622	1.38675	1.26405	1.33901	1.23629	1.2835	1.13437	1.38833	1.66948	1.55786	1.21873	1.45074	1.48899	1.67666	1.48264	1.47577	1.50651	1.39262	1.38813	1.19166	1.15745	1.27272	1.07804	1.08411	0.985751
0.201327	0.207031	0.212796	0.220694	0.224556	0.20408	0.207533	0.344935	0.330948	0.358516	0.246628	0.303619	0.302842	0.34693	0.34851	0.35558	0.338164	0.399769	0.442563	0.99563	0.98698	1.10068	1.05288	1.16049	0.999312	1.2485	0.947827	1.19623	1.30215	1.11978	1.13137	1.46512	1.09787	1.29701	1.35797	1.49783	1.23245	1.40605	1.34536	1.23843	1.39759	1.20147	1.18428	1.40072	1.2371	1.26428	1.34191	1.47036
0.192419	0.197499	0.203892	0.210342	0.195897	0.200869	0.142358	0.138737	0.226865	0.346929	0.256061	0.261056	0.261483	0.338078	0.366426	0.26121	0.339763	0.465885	0.383227	0.891953	0.98128	0.985092	0.993251	0.904048	0.937107	0.856005	0.784548	0.693796	0.907856	0.727661	0.847485	1.10314	1.17446	1.32993	1.47659	1.13996	1.11122	1.20314	1.22786	1.09816	1.16937	1.01682	1.1346	1.2144	1.21977	1.34251	1.49477	1.46602
0	0.187104	0.192713	0.176953	0.184145	0.138235	0.137863	0.00122776	0.321284	0.413919	0.51797	0.533108	0.259291	0.399214	0.284708	0.33185	0.0570825	0.20414	0.533913	0.842896	1.01634	1.0311	1.04878	0.988306	0.417468	0.781295	0.749439	0.57238	0.533265	0.93368	0.741672	0.978509	1.0023	1.2306	1.18783	1.10381	1.00947	1.10819	1.09547	0.832901	0.861102	0.958305	1.19103	1.27859	1.23711	1.49438	1.36079	1.53828
0	0	0.164251	0.16954	0.122389	0.127871	0.00121101	0.000594236	0.132867	0.375012	0.636527	0.681004	0.573988	0.267525	0.324496	0.196993	0.187462	0.254742	0.486019	0.943895	1.01325	1.22363	0.936064	0.712571	0.56842	0.646338	0.535985	0.298774	0.523166	0.398598	0.820804	0.702378	0.773898	0.901471	1.19474	1.28648	1.35822	0.962394	1.00592	0.784121	0.913798	0.881424	0.990482	1.0571	1.17299	1.32071	1.5261	1.20582
0.463985	0.237165	0	0.111942	0.112626	0.000543878	0.000522555	0.136644	0.28704	0.300653	0.542404	0.60493	0.732098	0.478428	0.204981	0.40531	0.45655	0.253552	0.654281	0.71828	0.919999	1.08927	0.88494	0.795499	0.444661	0.359202	0.284173	0.307736	0.33135	0.414962	0.579168	0.706454	0.703284	0.79966	0.862817	1.02147	1.24795	1.2613	0.764675	0.856242	1.33932	1.22438	1.35214	0.747501	1.26383	1.19876	1.47354	1.46937
0.421466	0.429904	0.306869	0.10364	0	0.000435838	0.124896	0.135651	0.42236	0.447071	0.529832	0.544513	0.622156	0.801218	0.448329	0.619794	0.167883	0.901715	0.704358	0.622799	0.745196	0.812873	0.908147	0.40843	0.431881	0.533749	0.524311	0.301962	0.326222	0.563751	0.564894	0.577305	0.572296	0.638776	0.793052	0.836098	0.881486	1.21364	1.02753	1.32442	1.51966	1.21284	1.05645	1.16345	0.827029	0.925022	0.90944	1.05231
0.441841	0.462444	0.477508	0.363202	0.287941	0.147789	0.241405	0.328097	0.488951	0.521814	0.701264	0.70056	0.52859	0.522648	0.879342	0.601424	0.603341	0.584024	0.416035	0.465364	0.672287	0.704027	0.424433	0.732639	0.383873	0.45444	0.450279	0.504411	0.496848	0.52712	0.559517	0.533286	0.723662	0.720774	0.729759	0.873005	1.11441	1.06217	1.23833	1.15373	1.10089	1.0784	0.853176	0.790925	0.822854	0.759212	0.96565	0.972003
0.288561	0.488489	0.365984	0.33891	0.340803	0.39237	0.376638	0.262741	0.480809	0.546827	0.64996	0.689453	0.722202	0.77615	0.769137	0.576124	0.600913	0.579127	0.397138	0.271043	0.568337	0.286323	0.404641	0.428942	0.479628	0.429172	0.484243	0.330213	0.620442	0.498453	0.293269	0.427025	0.520671	0.896242	0.964668	0.781982	1.04804	1.23417	1.27292	1.42942	1.50371	1.38825	1.0616	0.939655	0.778785	0.632738	0.652009	1.06949
0.0859363	0.200711	0.381703	0.379242	0.372839	0.489632	0.502694	0.635058	0.597444	0.71722	0.790413	0.833683	0.808392	0.704234	0.472457	0.58961	0.66281	0.574194	0.146406	0.125467	0.128614	0.127499	0.304747	0.226617	0.268314	0.342281	0.181059	0.326054	0.477741	0.455809	0.477086	0.567242	0.549432	0.797462	0.860096	0.928503	1.37716	1.32137	1.45361	1.44719	1.45422	1.59497	1.34431	0.817382	0.751135	0.737736	0.801597	1.40426
0.197315	0.370098	0.396496	0.424587	0.420247	0.481915	0.524977	0.655093	0.652833	0.861147	0.877834	0.859963	0.732105	0.602326	0.388039	0.356679	0.330089	0.0720557	0.043263	0.123612	0.122956	0.133147	0.124735	0.154433	0.213135	0.236822	0.129804	0.112835	0.25364	0.259983	0.4201	0.609621	0.703046	0.767501	0.90699	1.05242	1.17628	1.33761	1.40213	1.57341	1.60488	1.54281	1.4005	1.12395	0.596754	0.802592	1.18293	1.29453
0.459568	0.383355	0.407276	0.441736	0.408649	0.458854	0.53671	0.66154	0.673251	0.813183	0.738347	0.976633	0.892153	0.352075	0.379411	0.3506	0.46365	0.0648745	0.171211	0.15991	0.155774	0	0.113905	0	0	0.18309	0.111035	0.10005	0.281333	0.327063	0.193912	0.331821	0.442664	0.691348	0.751381	1.06129	1.18308	1.37569	1.38885	1.52333	1.61464	1.52358	1.4916	1.30755	0.790711	1.28209	1.10004	1.34517
0.287532	0.496474	0.731185	0.391741	0.482019	0.468437	0.538909	0.670329	0.672257	0.556505	0.551967	0.725044	0.417099	0.270764	0.352075	0.363594	0.491776	0.586998	0.337431	0.183726	0.175414	0	0	0.0922228	0	0	0.18154	0.0907385	0.36735	0.428073	0.227649	0.133934	0.36805	0.355696	0.539792	1.04436	1.19763	1.31006	1.37768	1.39401	1.20853	1.17178	1.06993	1.20719	1.20502	1.10145	1.05289	1.20129
0.532815	0.547411	0.477024	0.56156	0.565358	0.759338	0.634478	0.650589	0.646193	0.667678	0.530662	0.280373	0.410359	0.242907	0.492058	0.467659	0.682856	0.644653	0.47445	0.204181	0.286198	0	0	0.0780112	0	0	0.125563	0.365677	0.393195	0.560045	0.412426	0.445132	0.363511	0.509493	0.717866	0.650893	0.957602	1.46687	1.37527	1.12052	1.00537	1.21037	1.16575	1.08359	1.48576	1.36168	1.20635	1.24543
0.56791	0.892241	0.635677	0.438617	0.716573	0.46309	0.537816	0.614233	0.627727	0.35204	0.270881	0.256394	0.235159	0.54205	0.758211	1.20215	0.958437	0.711978	0.753603	0.928547	0.402401	0.43165	0.378919	0.0832064	0.115125	0.124169	0.256935	0.298287	0.413878	0.434737	0.564792	0.502493	0.330132	0.20637	0.542786	0.591011	0.557221	0.956732	1.14719	1.13257	1.32678	1.37965	1.31276	1.88408	1.59707	1.58713	1.57231	1.47378
0.954166	1.09023	0.717819	0.462221	0.635278	0.676045	0.737122	0.523828	0.464086	0.384874	0.242994	0.1252	0.412181	0.522438	1.1012	1.22403	1.44333	1.4712	1.33232	1.47914	1.04271	0.424625	0.228697	0.220562	0.209293	0.24513	0.122249	0.331139	0.373738	0.496401	0.602534	0.51073	0.487877	0.185298	0.3608	0.446684	0.492171	0.500291	0.777885	0.949212	1.24555	1.41986	2.04446	2.01577	1.99762	1.76982	1.5345	1.20005
1.42991	1.24043	1.20958	1.23597	0.842611	0.726793	0.637471	0.412791	0.261131	0.371229	0.306255	0.25088	0.378351	1.00241	1.20078	1.33642	1.657	2.01541	1.96256	1.29783	0.84065	0.7368	0.46815	0.368984	0.255315	0.340669	0.310762	0.184054	0.517449	0.633481	0.480058	0.574966	0.374702	0.470006	0.357891	0.294019	0.422012	0.112993	0.500024	0.914113	1.14382	1.66468	2.2186	2.22553	2.006	1.85839	1.71294	1.62402
1.23821	1.5431	1.55327	1.65028	1.13653	0.674375	0.493777	0.454774	0.265593	0.383862	0.275258	0.501779	0.838908	0.998581	1.11351	1.65626	1.6315	1.96001	1.86936	1.34358	1.10409	1.04812	0.676475	0.52471	0.375986	0.361186	0.29762	0.395251	0.495997	0.566392	0.699464	0.888042	0.531251	0.577119	0.335415	0.357508	0.281868	0.377036	0.670157	0.871044	1.24255	1.41918	2.10671	2.05012	2.24574	1.87399	1.89124	1.86262
1.29697	1.76192	2.04745	1.6771	1.34104	1.00907	0.628782	0.616438	0.303897	0.348925	0.375703	0.722382	0.994632	0.988025	1.48909	1.64815	2.12137	1.70735	1.72161	1.71398	1.42037	1.0682	0.649961	0.653958	0.53674	0.665583	0.839804	0.651667	0.407484	0.736666	0.698048	0.70374	0.90081	0.507235	0.497923	0.19666	0.337624	0.497154	0.61621	0.795466	1.27113	1.44678	1.83984	2.25344	2.10897	2.36642	2.07307	1.93483
1.65224	1.60456	1.93131	1.85006	1.45814	1.43305	0.710213	0.646399	0.590505	0.638711	0.610569	0.762234	0.745356	1.14029	1.34644	1.93754	1.51842	1.61705	1.45471	1.46518	1.58184	1.01147	0.860182	0.769522	0.669306	0.722409	0.677756	0.889025	0.697076	0.607026	0.674076	1.08401	1.2669	1.05812	0.903123	0.781203	0.535608	0.442295	0.708659	0.729106	1.03518	1.64821	1.71189	1.83735	2.1216	2.10644	2.36539	2.07407
1.87765	1.6896	1.45788	1.57194	1.5049	1.28678	0.833507	0.628448	0.583326	0.705173	0.584475	0.458229	0.346418	1.1085	1.17338	1.34837	1.46222	1.58225	1.30075	1.41515	0.851924	0.982123	0.722439	0.778447	1.05314	0.739379	0.695676	0.673495	0.978482	1.16156	1.15507	1.65575	1.59683	1.3471	1.42161	1.07515	0.853007	0.620599	0.691754	0.926094	1.1595	1.4441	1.73293	1.77281	1.98025	2.20144	2.06972	2.10528
1.63264	1.79343	1.5886	1.56267	1.50071	0.986078	0.866218	0.672935	0.49535	0.460983	0.45024	0.38391	0.416722	0.586802	1.15007	1.35554	1.37348	1.30776	1.20945	0.946075	0.851043	0.717441	0.758939	0.889741	0.898487	0.966099	0.964046	1.18083	1.18667	1.45592	1.91846	2.07399	2.0509	1.85765	1.67065	1.27926	0.846535	0.886371	0.749073	0.907498	1.11499	1.51307	1.59216	1.85511	2.1761	1.92102	2.13528	1.79192
1.17819	1.43773	1.64174	1.24919	1.10852	1.08204	0.736844	0.62903	0.459735	0.315392	0.449331	0.390396	0.509368	0.687359	0.716803	1.24664	1.19213	0.985714	0.900573	0.817732	0.664387	0.721259	0.862974	0.884005	0.742697	0.916719	1.02473	1.20765	1.25455	2.29018	2.47352	2.45833	2.30467	2.09601	1.62656	1.1565	1.15714	0.786011	0.710373	0.853799	1.06417	1.13042	1.69559	1.89604	2.08518	1.91802	1.99679	1.86071
1.10841	1.39101	1.08193	1.1953	1.2016	0.805939	0.85059	0.56854	0.509086	0.526491	0.462796	0.597652	0.504821	0.604564	0.701492	0.537213	1.03874	0.648455	0.730862	0.607076	0.636672	0.645971	0.701087	0.841436	0.698001	0.880725	0.945563	1.12479	1.77126	2.64996	2.78676	2.60126	2.54336	2.26108	1.49425	1.31948	0.939968	0.840544	0.82605	0.800833	1.01822	1.12035	1.25871	1.73463	2.03964	1.86433	1.8825	1.92368
1.14607	1.07972	0.839265	1.01399	0.99512	0.875664	0.836701	0.585151	0.318177	0.528424	0.450413	0.367886	0.486062	0.586448	0.536284	0.450185	0.494277	0.678241	0.75758	0.517155	0.462915	0.733601	0.670047	0.681693	0.670579	0.659725	0.895182	1.30087	2.13234	2.27874	2.59534	2.61537	2.61855	1.79205	1.59637	1.33493	1.13332	0.840743	0.614981	0.806593	0.910085	0.962412	1.17791	1.3532	1.38139	1.80665	1.91244	1.71322
1.13216	0.801884	0.859749	1.10417	0.82973	0.917476	0.58805	0.584617	0.562301	0.370708	0.44199	0.319236	0.464539	0.497812	0.433876	0.435005	0.554308	0.659577	0.692657	0.552402	0.329675	0.551549	0.703505	0.722866	0.649618	0.625798	0.795898	1.2492	1.70039	1.82683	2.3074	2.50348	2.11166	2.00549	1.06783	0.95758	0.88194	0.515098	0.726936	0.864496	0.756694	0.790439	1.23148	0.925488	1.05664	1.70143	1.69181	1.53009
0.91217	0.91906	0.841893	1.10551	1.36417	1.10628	0.760507	0.745324	0.723965	0.52022	0.431595	0.225994	0.333637	0.316648	0.413999	0.326792	0.45265	0.428862	0.472742	0.384177	0.52501	0.391784	0.432477	0.619773	0.647638	0.633948	0.870927	1.06888	1.3248	1.53898	2.08634	1.90101	1.97632	1.7325	1.39045	0.594739	0.476163	0.49047	0.627718	0.681788	0.724052	1.02438	0.599389	0.850656	0.933572	0.982391	1.59644	1.36776
0.970296	0.732412	1.3248	1.24406	1.4485	1.15834	1.10074	0.903564	0.912387	0.636905	0.349096	0.459576	0.376958	0.301758	0.315687	0.227597	0.231789	0.174246	0.259056	0.292074	0.493339	0.406841	0.338554	0.422788	0.482045	0.577984	0.612631	0.477459	0.819874	1.37605	1.62747	1.57488	1.49189	1.59343	0.874455	0.843217	0.393026	0.516222	0.440496	0.632324	0.847318	0.532602	0.529929	0.544043	0.782124	0.85143	0.877554	1.46791
0.780592	1.19912	1.24461	1.18719	0.936308	1.39066	1.13785	1.1085	0.843649	0.742452	0.631449	0.262213	0.580197	0.208815	0.316162	0.227935	0.222313	0.169874	0.169073	0.238482	0.333568	0.251075	0.266892	0.263049	0.244698	0.389802	0.448757	0.340912	0.490975	1.01923	1.39063	1.46005	1.36437	1.30326	0.853565	0.630725	0.575969	0.20496	0.530308	0.771949	0.569687	0.470191	0.49241	0.501849	0.500568	0.690333	0.753726	0.771314
1.39778	1.38586	1.26702	1.12324	0.98549	0.946959	1.28363	1.30122	1.03568	0.85582	0.657072	0.53233	0.586153	0.495345	0.209075	0.214259	0.216854	0.16743	0.165382	0.159035	0.277259	0.296998	0.189354	0.176536	0.242945	0.232795	0.289307	0.193387	0.338983	0.695252	0.911892	1.25628	1.10418	1.05138	0.974381	0.766897	0.284497	0.449766	0.448829	0.33672	0.412485	0.430938	0.456545	0.463406	0.452946	0.444056	0.602395	0.650822
1.3494	1.22477	1.12402	0.905549	0.973357	1.31916	1.05577	1.3126	1.06357	0.955194	0.677681	0.654705	0.581105	0.508583	0.375657	0.202717	0.163397	0.166435	0.164579	0.155046	0.208785	0.189298	0.175202	0.138797	0	0.0494489	0.178329	0.192977	0.222332	0.337928	0.625951	0.718458	0.897313	0.77923	0.783802	0.610705	0.391016	0.387524	0.000406382	0.000361397	0.406504	0.401617	0.416646	0.413351	0.410765	0.402965	0.381491	0.511162
1.44891	1.32934	1.0781	1.1569	1.03556	1.24938	1.23175	0.850743	1.22251	0.959069	0.702212	0.675634	0.526999	0.57116	0.504049	0.245045	0.257011	0.252383	0.16246	0.151307	0.201966	0.0623892	0.0585866	0.0526715	0	0	0.120852	0.209346	0.351934	0.150733	0.19019	0.254886	0.573021	0.405382	0.442493	0.592831	0.674009	0.0678725	0.000355114	0.000380523	0.206751	0.385001	0.376812	0.379543	0.36325	0.354138	0.341954	0.320281
1.27433	1.47985	1.49336	1.09207	1.21716	1.22527	1.20666	1.192	0.852058	1.16449	0.808068	0.58808	0.532299	0.563184	0.45336	0.225266	0.249074	0.244851	0.157821	0.143373	0.071169	0.064451	0.0555761	0.0726868	0.0748356	0.0789288	0.0491159	0.076408	0.147952	0.172508	0.122823	0.125194	0.434849	0.379515	0.325848	0.327241	0.170473	0.297601	0.0694157	0.000400619	0.186076	0.194461	0.352728	0.345014	0.345042	0.316699	0.305738	0.287701
1.3141	1.32011	1.52706	1.52957	1.10099	1.38402	1.18384	1.1629	0.991244	0.694599	0.915836	0.701545	0.433204	0.396794	0.36602	0.394755	0.433709	0.0758405	0.322468	0.242339	0.0701555	0.0612675	0.0606635	0.0777765	0.0851881	0.086842	0.088394	0.255203	0.254421	0.444922	0.366638	0.319547	0.285133	0.18345	0.20287	0.287232	0.217875	0.102581	0.270834	0.065892	0.00044238	0.172573	0.177992	0.318599	0.309195	0.307157	0.294878	0.265263
1.3275	1.32233	1.32608	1.54552	1.54435	1.26513	1.33041	1.15983	1.13159	0.971407	0.663819	0.700732	0.464779	0.447462	0.395971	0.39931	0.268222	0.258859	0.240349	0.066349	0.062538	0	0.0747144	0.0833989	0.0939599	0.0975057	0.368489	0.498169	0.770733	0.67957	0.556528	0.556012	0.518909	0.17866	0.0748672	0.212818	0.357154	0.0632964	0.0937805	0.181027	0.000471493	0.207661	0.156692	0.292254	0.277323	0.289918	0.297861	0.325111
1.20976	1.33466	1.32874	1.32701	1.56325	1.56038	1.20609	1.27697	1.11311	1.09797	0.805106	0.491259	0.602912	0.490169	0.473139	0.479531	0.350756	0.244929	0.0578811	0.0578202	0.0622615	0	0	0.0853747	0.0952108	0.201044	0.332258	0.510053	0.673463	0.569812	0.539026	0.535376	0.244428	0.140236	0.153366	0.159058	0.161986	0.18931	0.0546421	0.0814974	0.0783719	0.137251	0.230304	0.348256	0.272626	0.257798	0.315432	0.156493
1.20676	1.21358	1.3417	1.33182	1.32621	1.58493	1.74119	1.25971	1.22568	0.832655	0.891078	0.627749	0.396422	0.603458	0.521748	0.393488	0.26031	0.190563	0.163592	0.0536459	0	0	0	0.130825	0.22765	0.202493	0.34147	0.337013	0.5388	0.550141	0.282959	0.35783	0.416551	0.219048	0.355841	0.246973	0.257181	0.0916863	0.17144	0.145136	0.0692799	0.156755	0.209012	0.124155	0.240772	0.309091	0.147107	0.146536
1.20429	1.21049	1.2088	1.34709	1.33455	1.32849	1.76276	1.74525	1.22083	1.19972	0.7721	0.490997	0.487161	0.509247	0.450193	0.219	0.207745	0.185726	0.166453	0.0702401	0.11664	0.116202	0.214812	0.294509	0.29696	0.238882	0.319962	0.244424	0.312211	0.365117	0.271305	0.360703	0.33346	0.340153	0.397769	0.424895	0.292442	0.287216	0.0981727	0.342062	0.229374	0.232952	0.0623484	0.1403	0.186872	0.210775	0.0367661	0.0367212
1.20421	1.20818	1.20652	1.20541	1.35356	1.34139	1.33669	1.7812	1.61866	1.30287	0.933964	0.653328	0.531069	0.432867	0.407577	0.418962	0.398233	0	0	0.113277	0.118199	0.248206	0.326257	0.232626	0.113154	0.183301	0.103688	0.105495	0.000436698	0	0.257584	0.342421	0.345633	0.347803	0.355784	0.478549	0.484068	0.206536	0.304082	0.383049	0.60049	0.12368	0.000918066	0.195324	0	0.128834	0.131884	0.138889
1.20261	1.20644	1.20691	1.20423	1.20111	1.3649	1.35381	1.45329	1.40396	1.41418	1.12621	0.617278	0.737451	0.690548	0.536263	0.408113	0.168962	0.161717	0	0.0825094	0.141949	0.360635	0.287265	0.275105	0.319791	0.10958	0.214126	0.000398117	0	0.0801174	0.330168	0.363225	0.205899	0.227053	0.360126	0.233748	0.527489	0.529573	0.305297	0.410454	0.481535	0.145551	0.270918	0	0.190952	0.250246	0.225846	0.14405
1.84843	1.86125	1.87658	1.89141	1.90771	2.07885	1.93368	1.69112	1.25664	1.55903	1.51904	1.4133	0.844571	0.552974	0.464479	0.249143	0.22497	0.18055	0.248839	0.141454	0.315139	0.306841	0.29874	0.478928	0.33228	0.220379	0.0469604	0	0.0783336	0.14254	0.170728	0.348332	0.22092	0.236661	0.24285	0.463242	0.242885	0.51126	0.527953	0.518297	0.413445	0.371941	0.107853	0.100818	0.259069	0.266877	0.182889	0.218532
1.44968	1.45547	1.7871	1.80414	1.823	1.86947	1.72358	1.9194	1.67669	1.65237	1.57809	1.35328	1.24951	0.614049	0.387295	0.357426	0.225506	0.347168	0.212021	0.286637	0.308785	0.333163	0.559365	0.528615	0.494347	0.260306	0.241339	0.104755	0.0455774	0.0766064	0.171033	0.327637	0.214732	0.229719	0.259645	0.25423	0.341097	0.218606	0.652852	0.570708	0.885891	0.620054	0.435232	0.16551	0.170558	0.177653	0.180821	0.178415
1.45129	1.45665	2.07918	2.10115	2.01815	1.62661	1.66285	1.90845	1.86247	1.69361	1.64256	1.40501	1.39427	0.925235	0.592337	0.458937	0.491797	0.556464	0.508454	0.146169	0.367021	0.584592	0.593981	0.57582	0.294933	0.279819	0.240657	0.163289	0.0401034	0	0.0914099	0.293677	0.198668	0.220967	0.228896	0.340852	0.335956	0.35578	0.510112	1.209	1.14865	0.659014	0.556411	0.293675	0.204692	0.305056	0.307502	0.174971
1.73889	1.74944	2.09148	2.01246	1.6213	1.67046	1.91322	1.89087	1.90156	1.84591	1.50903	1.4134	1.19767	1.15541	0.84519	0.973413	0.974615	1.00151	0.541133	0.852006	0.407881	0.485928	0.595379	0.394677	0.3755	0.331862	0.175729	0.149889	0.128879	0.115224	0.0871477	0.0891884	0.0956946	0.195176	0.2047	0.311159	0.21658	0.112372	0.665557	0.862972	0.829006	1.09515	0.281694	0.29788	0.216684	0.225693	0.215637	0.195115
2.06197	2.07991	2.00774	1.62866	1.66161	1.91329	1.89145	1.90115	2.2875	1.84625	1.59115	1.58197	1.62412	1.38515	1.5027	1.17354	1.62292	1.22013	1.18795	1.02884	0.648389	0.458806	0.536147	0.470692	0.293069	0.143163	0.170031	0.146863	0.1293	0.125255	0	0	0.0894436	0.175158	0.185026	0.187472	0.342737	0.183424	0.328901	0.386594	0.960198	0.535692	0.200389	0.214733	0.221277	0.212681	0.20132	0.186652
2.06913	2.00358	1.62059	1.65081	1.91082	1.89037	1.89972	2.2805	1.84649	1.94134	2.11915	1.83459	1.70432	1.32961	1.63474	1.91245	1.74899	1.58124	1.54086	0.680025	0.553056	0.70625	0.463198	0.480063	0.428845	0.270285	0.236608	0.205762	0.103826	0	0	0.086924	0.190473	0.269689	0.226082	0.14458	0.248389	0.52985	0.538602	0.489543	0.348212	0.415373	0.400317	0.277086	0.275322	0.19846	0.289667	0.0996287

## Sheet: shallow circuits 1 month
ncols	48
nrows	52
xllcorner	302346
yllcorner	493061
cellsize	380
NODATA_value	-9999
1.28363e-11	3.95952e-10	6.30983e-09	4.56492e-08	2.64276e-06	1.6682e-05	7.01873e-05	0.000165174	0.00148071	0.0605464	0.379191	2.07816	4.09323	7.94123	8.33415	2.61015	0.760936	0.735657	0.0348059	0.00476335	0.000483512	0.000159334	2.47476e-05	3.46114e-06	6.32045e-07	8.6181e-08	1.44592e-08	1.78144e-09	2.90649e-10	3.19113e-11	3.03604e-12	1.11452e-13	1.58546e-14	4.56421e-16	3.81122e-17	1.86809e-18	1.14751e-19	1.9242e-20	1.41002e-21	1.16209e-22	2.4587e-24	1.68249e-25	1.62467e-26	1.36264e-27	1.42279e-28	2.23585e-30	2.92923e-31	2.33589e-32
7.46524e-13	1.02506e-11	1.88874e-10	4.22868e-09	1.09437e-07	4.35267e-06	4.57252e-05	0.00024421	0.0056013	0.37699	1.01777	2.57038	11.0131	10.8891	10.7273	3.1519	2.48778	0.296712	0.0357532	0.0056908	0.000498815	0.000140744	1.76173e-05	2.45049e-06	3.3927e-07	4.37813e-08	5.56253e-09	6.19759e-10	5.71621e-11	3.99027e-12	2.13496e-13	6.55188e-15	2.92431e-16	2.19261e-17	1.27e-18	7.88765e-20	5.0179e-21	3.39045e-22	1.90048e-23	1.05887e-24	6.64768e-26	6.9966e-27	3.52756e-28	1.4903e-29	1.23781e-30	6.49208e-32	8.6784e-33	6.16035e-34
2.63558e-14	5.87782e-13	1.96543e-11	1.18161e-09	8.39548e-08	3.7361e-06	4.7124e-05	0.000281239	0.00882257	0.445781	0.598887	3.57855	8.0531	12.1802	11.3244	4.37916	2.46362	0.382935	0.119426	0.0162702	0.00112509	0.000149796	2.60704e-05	3.21524e-06	3.86632e-07	4.29738e-08	4.39849e-09	3.92013e-10	2.88316e-11	1.59917e-12	5.71163e-14	9.14085e-16	-1.53048e-17	-5.68241e-19	1.51547e-20	1.99712e-21	9.12191e-23	3.68225e-24	2.8396e-25	2.11312e-26	1.41764e-27	1.04969e-28	4.20475e-30	2.4177e-31	2.27819e-32	2.21537e-33	2.15865e-34	1.2822e-35
3.85215e-15	3.65597e-13	2.11818e-11	1.46637e-09	1.16647e-07	4.33678e-06	5.51698e-05	0.00203465	0.0106334	0.761277	1.86517	6.56686	11.6326	13.109	11.754	6.17957	3.55475	0.494519	0.068763	0.00880864	0.00291472	0.000241545	3.72889e-05	4.43284e-06	4.76204e-07	4.54626e-08	3.80768e-09	2.6859e-10	1.46165e-11	4.77693e-13	-2.1706e-15	-1.30621e-15	-8.16191e-17	-2.65075e-18	-5.12687e-20	-9.49399e-22	-2.31657e-23	-5.61163e-25	-7.90923e-27	1.18048e-28	1.61465e-29	1.35989e-30	8.16623e-32	4.841e-33	3.98454e-34	4.59312e-35	3.10109e-36	1.76577e-37
3.2256e-15	3.82413e-13	2.97376e-11	2.24428e-09	1.87796e-07	5.61104e-06	7.03165e-05	0.000564176	0.0944076	0.420396	1.12897	9.84095	14.0004	13.8478	13.4779	13.8284	4.69452	1.47606	0.436515	0.0125868	0.00327626	0.000272131	4.81453e-05	5.91493e-06	5.80828e-07	4.68263e-08	3.12359e-09	1.60126e-10	4.09191e-12	-2.44869e-13	-3.92287e-14	-2.83036e-15	-1.3336e-16	-4.03248e-18	-8.30556e-20	-1.71209e-21	-4.07441e-23	-8.80031e-25	-1.546e-26	-1.73524e-28	9.87501e-31	1.33455e-31	5.60245e-33	1.92822e-34	9.30063e-36	6.49304e-37	1.42581e-38	1.56795e-39
5.46016e-15	5.32461e-13	4.11791e-11	3.66698e-09	2.93371e-07	7.26663e-06	7.89143e-05	0.0006198	0.0199706	0.393112	1.80113	13.6076	14.107	14.6301	14.2821	13.5969	4.12547	1.74437	0.27121	0.00277567	0.00106072	0.000237358	5.63048e-05	7.14488e-06	6.49046e-07	4.46945e-08	2.2899e-09	5.55877e-11	-4.90413e-12	-8.18874e-13	-6.72503e-14	-3.88978e-15	-1.63937e-16	-4.86491e-18	-1.09569e-19	-2.36338e-21	-4.89157e-23	-7.66673e-25	-4.93715e-27	2.1291e-28	1.08481e-29	3.32297e-31	8.38491e-33	1.88757e-34	3.84485e-36	6.40891e-38	4.78297e-40	1.48524e-41
7.79249e-15	7.61088e-13	6.55777e-11	6.4426e-09	4.18721e-07	9.36605e-06	9.08522e-05	0.000881314	0.0295588	1.06095	3.07979	15.2919	14.8125	15.4768	14.7871	14.1676	6.06482	0.817883	0.0698619	0.0221286	0.00211155	0.000324593	5.78416e-05	7.29588e-06	6.15942e-07	3.63405e-08	1.15485e-09	-5.82854e-11	-1.34554e-11	-1.29093e-12	-8.63375e-14	-4.37904e-15	-1.70419e-16	-5.01643e-18	-1.17963e-19	-2.19312e-21	-2.40688e-23	3.26076e-25	3.07031e-26	1.11903e-27	2.99553e-29	6.86256e-31	1.39581e-32	2.43998e-34	3.71182e-36	4.43795e-38	3.43191e-40	1.2906e-42
1.41014e-14	1.54238e-12	1.29277e-10	1.13792e-08	6.02218e-07	1.28887e-05	0.000117358	0.0024736	0.0205217	0.655446	2.9176	5.12814	15.6353	16.0446	15.5984	14.0977	8.25269	3.20614	0.0613848	0.0112205	0.0016727	0.000421975	4.55587e-05	5.60819e-06	4.40377e-07	1.92462e-08	-4.28637e-10	-1.81627e-10	-2.0972e-11	-1.62617e-12	-9.50035e-14	-4.25966e-15	-1.46835e-16	-3.73487e-18	-6.11512e-20	2.42351e-22	6.60734e-23	3.22378e-24	1.09293e-25	2.86715e-27	6.27175e-29	1.20936e-30	2.12598e-32	3.21202e-34	3.85361e-36	3.36567e-38	2.00052e-40	5.64723e-43
3.38001e-14	3.74941e-12	2.81697e-10	2.0057e-08	8.99895e-07	1.84644e-05	0.000137845	0.00179757	0.118796	0.740184	4.1441	4.37846	16.7375	16.7058	16.631	15.3034	9.99859	0.481884	0.0710407	0.0456768	0.00426364	7.60011e-05	2.28466e-05	3.00059e-06	1.80565e-07	-3.11596e-09	-2.08922e-09	-2.78975e-10	-2.47587e-11	-1.6663e-12	-8.46162e-14	-3.10326e-15	-6.83424e-17	3.20429e-19	1.16416e-19	6.87003e-21	2.84965e-22	9.67202e-24	2.69222e-25	6.16386e-27	1.21872e-28	2.13469e-30	3.26315e-32	4.18801e-34	4.13767e-36	2.65753e-38	9.91615e-41	1.76564e-43
8.6263e-14	9.77131e-12	6.71472e-10	3.85939e-08	1.34336e-06	2.66256e-05	0.000355749	0.00242101	0.064053	0.411458	2.96837	6.30924	16.9247	17.7436	17.7096	16.3793	8.69057	0.46554	0.0503297	0.0172167	0.00287152	0.000218032	2.98526e-05	2.60761e-06	4.42813e-08	-1.74819e-08	-2.96655e-09	-2.96762e-10	-2.13131e-11	-1.11228e-12	-3.30062e-14	5.74106e-16	1.42614e-16	1.03821e-17	5.31182e-19	2.21293e-20	7.82658e-22	2.34702e-23	5.91114e-25	1.25047e-26	2.32087e-28	3.72867e-30	4.99879e-32	5.38138e-34	4.33311e-36	2.24908e-38	5.93702e-41	7.00649e-44
2.29354e-13	2.6881e-11	1.7093e-09	7.22547e-08	1.91158e-06	3.37387e-05	0.000337808	0.00291302	0.0185428	0.421818	1.67779	9.54371	11.2144	18.4388	17.6318	17.205	5.50896	0.38738	0.034528	0.0169879	0.00249265	0.000335718	6.86942e-05	4.86905e-06	1.11081e-07	-1.56882e-08	-2.39188e-09	-1.82406e-10	-6.34614e-12	4.21695e-13	9.38168e-14	9.15412e-15	6.15216e-16	3.25502e-17	1.4763e-18	5.88347e-20	1.95355e-21	5.26656e-23	1.21852e-24	2.44334e-26	4.17034e-28	6.00807e-30	7.20415e-32	6.86168e-34	4.64656e-36	1.94665e-38	4.57608e-41	5.88545e-44
6.35443e-13	7.75317e-11	4.33678e-09	1.30518e-07	2.38319e-06	2.72338e-05	0.000177123	0.000627074	0.00896576	0.197005	1.12798	4.62271	16.6445	19.4129	18.7013	17.406	1.56294	0.576009	0.086534	0.00160151	0.000404809	0.000652818	7.78465e-05	4.87249e-06	1.17327e-07	-6.05357e-09	-2.50646e-10	1.27691e-10	2.93027e-11	3.84791e-12	3.71548e-13	2.78407e-14	1.65747e-15	8.26972e-17	3.60287e-18	1.38294e-19	4.48853e-21	1.14921e-22	2.38894e-24	4.33668e-26	6.80919e-28	9.05021e-30	9.93568e-32	8.63517e-34	5.47145e-36	2.30062e-38	6.34522e-41	9.3887e-44
1.83039e-12	2.31571e-10	1.06316e-08	2.46924e-07	3.25907e-06	2.72315e-05	0.000165106	0.000421437	0.0013108	0.0765726	0.473173	5.20572	19.5632	19.8675	19.6264	12.5344	1.3767	0.305197	0.0469673	0.000592196	0.000156892	2.79691e-05	-1.47442e-06	-4.82963e-07	-8.271e-09	1.62745e-08	4.62231e-09	8.0877e-10	1.08131e-10	1.15767e-11	1.00566e-12	7.13848e-14	4.15943e-15	2.04688e-16	8.65383e-18	3.10393e-19	9.4439e-21	2.34254e-22	4.55297e-24	7.33786e-26	1.04732e-27	1.30146e-29	1.32509e-31	1.05924e-33	6.58904e-36	3.16977e-38	1.02613e-40	1.61149e-43
4.52224e-12	5.74376e-10	2.4417e-08	4.97545e-07	5.61287e-06	3.37675e-05	8.39922e-05	0.000225576	0.00138916	0.0271151	0.131423	1.10267	17.0605	16.3536	3.8455	1.66871	0.578935	0.191889	0.0381307	0.00639367	-4.35034e-05	-6.66413e-06	5.03962e-07	8.08424e-07	3.20288e-07	8.18608e-08	1.55327e-08	2.3306e-09	2.88942e-10	2.97099e-11	2.51321e-12	1.76573e-13	1.03558e-14	5.12875e-16	2.13928e-17	7.19928e-19	1.9818e-20	4.56376e-22	8.65884e-24	1.34507e-25	1.75576e-27	1.9909e-29	1.85581e-31	1.35901e-33	7.7313e-36	3.39217e-38	1.07938e-40	1.73761e-43
8.70382e-12	1.18721e-09	5.07992e-08	1.00234e-06	1.16268e-05	7.02836e-05	0.000149022	0.000584058	0.000638692	-9.44328e-05	-0.000850795	0.0547584	0.0747995	0.131697	0.0349423	0.0209901	0.00915157	0.00125736	-0.00155446	-0.000812305	-0.000117689	-6.30501e-06	5.31472e-06	2.92635e-06	9.34553e-07	2.18602e-07	3.99653e-08	5.86418e-09	7.16267e-10	7.3183e-11	6.16589e-12	4.31472e-13	2.53843e-14	1.25006e-15	5.16707e-17	1.71658e-18	4.45182e-20	9.4572e-22	1.73273e-23	2.67115e-25	3.32512e-27	3.42132e-29	2.95356e-31	2.12719e-33	1.16223e-35	4.37621e-38	1.14933e-40	1.52742e-43
1.7727e-11	2.25966e-09	9.44921e-08	1.95134e-06	2.35202e-05	0.000124223	0.000598945	0.00431313	0.0206985	0.0446647	0.00137535	0.00128636	0.00056011	0.00317179	0.00229713	0.000120257	-0.000460365	-0.00041102	-0.000137054	2.21828e-06	3.89106e-05	3.02486e-05	2.00232e-05	8.14842e-06	2.38986e-06	5.38525e-07	9.70333e-08	1.42078e-08	1.72436e-09	1.75332e-10	1.49874e-11	1.05922e-12	6.17703e-14	2.99914e-15	1.22109e-16	4.0954e-18	1.0723e-19	2.22781e-21	3.88556e-23	5.79476e-25	6.98918e-27	6.80582e-29	5.78075e-31	4.14791e-33	2.25935e-35	8.30633e-38	1.78873e-40	1.76564e-43
3.33287e-11	3.96033e-09	1.6277e-07	3.53498e-06	4.35028e-05	0.00040221	0.00334911	0.0312584	0.163222	0.194448	0.0623775	0.00266197	0.000203277	0.000132997	5.52984e-05	-1.37927e-05	-1.29904e-05	-1.0016e-05	-5.44869e-06	0.000175502	0.000111276	7.55029e-05	5.57298e-05	2.12308e-05	5.90489e-06	1.28747e-06	2.27088e-07	3.30279e-08	3.98383e-09	4.0582e-10	3.51472e-11	2.54689e-12	1.51361e-13	7.36557e-15	2.94628e-16	9.90379e-18	2.68266e-19	5.6909e-21	9.90082e-23	1.45419e-24	1.73138e-26	1.65469e-28	1.34579e-30	8.9426e-33	4.36526e-35	1.45369e-37	2.8142e-40	2.31214e-43
4.8034e-11	6.28981e-09	2.66239e-07	5.42445e-06	5.36426e-05	0.00118724	0.0418593	1.11013	2.90215	3.68094	0.14629	0.0531694	0.00618354	0.000440786	8.7286e-05	1.52431e-05	1.64494e-06	-8.7551e-06	-1.32988e-05	0.00152954	0.000263848	0.000177926	0.000152341	5.24639e-05	1.38706e-05	2.94117e-06	5.07409e-07	7.30299e-08	8.81256e-09	9.07029e-10	7.97867e-11	5.91166e-12	3.63473e-13	1.82248e-14	7.26966e-16	2.41907e-17	6.76715e-19	1.512e-20	2.73446e-22	3.93384e-24	4.52375e-26	4.18932e-28	3.0918e-30	1.77757e-32	7.39157e-35	1.94871e-37	2.7343e-40	1.2892e-43
5.63074e-11	8.60217e-09	3.87606e-07	7.97224e-06	8.87243e-05	0.00983978	0.0967033	0.94405	7.49883	7.42281	2.65867	1.02443	0.0420892	0.0037472	0.000265842	4.00958e-05	2.80593e-06	-3.38074e-05	-2.57301e-07	0.00340129	0.000845044	0.000373977	0.00034718	0.000104679	2.97392e-05	6.29726e-06	1.06581e-06	1.52315e-07	1.86534e-08	1.96283e-09	1.77568e-10	1.35257e-11	8.49648e-13	4.36021e-14	1.79886e-15	6.03958e-17	1.70893e-18	3.99088e-20	7.29518e-22	9.99071e-24	1.06748e-25	9.03968e-28	5.85777e-30	2.86406e-32	9.94894e-35	1.79155e-37	7.6609e-42	-3.15292e-43
5.90194e-11	1.00262e-08	5.24777e-07	1.19793e-05	0.000104981	0.00448938	0.962132	4.82183	15.9635	15.8586	7.17567	1.97865	0.249743	0.0315991	0.00074862	6.5593e-05	-1.31966e-06	-0.000409471	0.00215724	0.00703541	0.0110871	0.00294041	0.00214512	0.000128617	6.26326e-05	1.30619e-05	2.12646e-06	3.01892e-07	3.79523e-08	4.15392e-09	3.88755e-10	3.03381e-11	1.93972e-12	1.00801e-13	4.2832e-15	1.48355e-16	4.16951e-18	9.4145e-20	1.6394e-21	2.14298e-23	2.1078e-25	1.56356e-27	8.5246e-30	3.13409e-32	4.88611e-35	-2.01522e-37	-1.23648e-39	-1.74742e-42
5.12632e-11	1.05315e-08	7.57814e-07	2.97057e-05	0.000709366	0.0119963	1.73894	8.40004	17.1501	17.521	8.16576	3.6981	0.775894	0.159982	0.0240379	8.69969e-05	-2.88821e-05	-0.00212018	0.00524356	0.0790543	0.190624	0.0628158	0.0205592	0.000874219	0.000180271	2.80744e-05	4.09675e-06	5.76702e-07	7.49559e-08	8.54675e-09	8.2605e-10	6.56523e-11	4.21921e-12	2.20867e-13	9.47748e-15	3.29888e-16	9.00844e-18	1.87916e-19	2.97531e-21	3.55219e-23	3.08712e-25	1.84077e-27	5.70096e-30	-1.58999e-32	-2.97782e-34	-1.76329e-36	-5.22012e-39	-5.33755e-42
2.19654e-11	5.46334e-09	5.44681e-07	3.42921e-05	0.00110079	0.287849	1.17575	10.8764	18.5986	19.5936	17.6708	11.2142	1.80892	0.125163	0.00035707	3.1156e-05	-0.000252591	-0.0047779	0.763173	1.50533	1.1352	0.666552	0.055795	0.00192697	0.00023468	4.60649e-05	7.14941e-06	1.05641e-06	1.42935e-07	1.66691e-08	1.62939e-09	1.3046e-10	8.32855e-12	4.27928e-13	1.79015e-14	5.92419e-16	1.47418e-17	2.67851e-19	3.51488e-21	3.05599e-23	1.04825e-25	-1.44008e-27	-2.91476e-29	-2.73578e-31	-1.63041e-33	-6.50598e-36	-1.49755e-38	-1.30895e-41
-3.5602e-12	-7.39067e-10	-5.8403e-08	-3.34894e-06	-0.000184157	0.00134278	0.55648	3.61304	15.9159	17.516	14.1993	0.767039	0.0205122	-0.000802159	-0.000147283	-1.10908e-05	-0.000774754	0.0807085	4.86032	11.4461	12.4497	0.359646	0.170849	0.023631	0.000328598	6.0609e-05	1.12655e-05	1.82442e-06	2.47414e-07	2.77926e-08	2.56495e-09	1.9397e-10	1.16306e-11	5.39186e-13	1.90888e-14	4.84025e-16	7.14675e-18	-6.26088e-21	-3.20092e-21	-9.15518e-23	-1.59528e-24	-1.95945e-26	-1.76121e-28	-1.15652e-30	-5.45488e-33	-1.78789e-35	-3.60804e-38	-2.90685e-41
1.75211e-13	4.56188e-11	5.18134e-09	3.45042e-07	1.48511e-05	0.000407295	0.013619	1.16545	6.40792	8.99892	1.81712	1.53417	0.0170794	0.00159256	3.52427e-05	2.03572e-06	0.000553663	0.436737	7.62527	18.554	15.2527	4.6197	0.170704	0.040939	0.000439278	6.21354e-05	1.71106e-05	2.47138e-06	2.2901e-07	1.26213e-08	3.64257e-11	-8.03077e-11	-1.06304e-11	-8.6193e-13	-5.07453e-14	-2.28918e-15	-7.96856e-17	-2.10661e-18	-4.25402e-20	-6.7738e-22	-8.48636e-24	-8.22271e-26	-6.10379e-28	-3.39465e-30	-1.37092e-32	-3.84836e-35	-6.94348e-38	-5.13898e-41
2.32887e-14	8.44885e-12	1.08381e-09	6.94323e-08	2.33309e-06	3.01091e-05	0.00306179	0.243417	0.120901	3.69145	0.120195	0.0452507	0.00652923	0.000270066	7.1252e-06	1.44526e-07	0.000210163	0.0103574	0.0807658	4.89717	1.43833	0.0384141	0.00413279	0.00649329	0.00316194	0.000471446	1.31001e-05	-3.81524e-06	-1.63522e-06	-2.89459e-07	-3.34776e-08	-2.88268e-09	-1.96237e-10	-1.0736e-11	-4.70752e-13	-1.66297e-14	-4.75006e-16	-1.06518e-17	-1.86785e-19	-2.59086e-21	-2.82714e-23	-2.3788e-25	-1.53346e-27	-7.46881e-30	-2.6448e-32	-6.4082e-35	-9.43235e-38	-5.29775e-41
3.52852e-15	1.3219e-12	1.83174e-10	1.26441e-08	4.72411e-07	8.98831e-06	0.000242753	0.00388038	0.00904082	0.0628655	0.0422975	0.00430893	0.000178811	2.94546e-05	1.28777e-06	-3.39937e-06	0.000474229	0.181145	11.3074	18.599	17.9027	2.58786	4.3182	1.04898	0.286406	0.0237366	0.00748237	0.000104348	-2.3017e-05	-3.57821e-06	-3.2922e-07	-2.29952e-08	-1.29383e-09	-5.93283e-11	-2.22046e-12	-6.78756e-14	-1.68437e-15	-3.30941e-17	-5.08092e-19	-6.14021e-21	-5.79911e-23	-4.19699e-25	-2.28387e-27	-9.2296e-30	-2.66425e-32	-5.06035e-35	-5.29445e-38	-1.71113e-41
5.01913e-16	1.84318e-13	2.77685e-11	2.10982e-09	8.82716e-08	2.19081e-06	2.81784e-05	0.000178403	0.000472673	0.00197507	0.000483737	0.000108688	3.83498e-05	6.47317e-06	3.10695e-07	4.34138e-05	0.0411251	0.136515	1.70013	15.8772	4.54613	2.58264	18.6883	13.5132	3.99703	0.173205	0.0495428	0.00232859	0.00041455	1.01937e-05	3.88959e-07	2.60163e-08	1.57331e-09	7.83314e-11	3.17413e-12	1.0501e-13	2.81788e-15	5.92279e-17	9.60514e-19	1.21743e-20	1.19251e-22	8.87061e-25	4.92775e-27	2.01476e-29	5.90497e-32	1.14083e-34	1.23576e-37	4.54091e-41
6.4909e-17	2.3551e-14	3.92497e-12	3.2576e-10	1.50828e-08	4.18193e-07	6.62886e-06	4.55491e-05	0.000224066	0.000429642	0.000175058	4.87513e-05	1.2088e-05	1.56904e-06	2.26587e-08	-8.56935e-05	0.00829576	0.194015	0.330491	5.42833	2.15904	1.78483	16.2567	16.1211	3.15531	0.22991	0.0306749	0.000988641	0.00010726	1.39984e-05	1.06188e-06	5.92177e-08	2.64986e-09	9.99037e-11	3.23633e-12	9.07912e-14	2.19195e-15	4.33122e-17	6.65806e-19	7.80472e-21	6.78504e-23	4.10541e-25	1.57617e-27	2.77134e-30	-4.78571e-33	-3.49494e-35	-6.68939e-38	-3.8226e-41
8.98633e-18	3.21995e-15	5.69219e-13	5.12959e-11	2.61639e-09	7.98621e-08	1.40835e-06	1.01241e-05	8.06003e-05	0.00010072	6.34628e-05	1.98014e-05	3.63795e-06	4.07844e-07	8.65354e-07	0.000827867	0.294469	1.57743	16.8843	2.78602	0.499756	0.0498064	4.17446	5.83139	0.590533	0.140003	0.00330451	0.000485845	8.15723e-05	8.18321e-06	5.77507e-07	3.16097e-08	1.39976e-09	5.08281e-11	1.53015e-12	3.97377e-14	9.59426e-16	2.27103e-17	4.99324e-19	9.17675e-21	1.31661e-22	1.3597e-24	1.00018e-26	4.95677e-29	1.46446e-31	2.48542e-34	2.46808e-37	1.10313e-40
1.33208e-18	4.70422e-16	8.77099e-14	8.52803e-12	4.73547e-10	1.57994e-08	3.05358e-07	2.44993e-06	2.41838e-05	2.60993e-05	2.0537e-05	6.87556e-06	1.0841e-06	1.10726e-07	1.97326e-06	0.0011398	0.49685	3.26764	15.9328	6.50665	0.874603	0.0982317	3.38164	1.48172	0.134959	0.0791314	0.00205041	0.000269231	2.02332e-06	3.34233e-06	2.6558e-07	2.17538e-08	1.58964e-09	8.05057e-11	2.57556e-12	3.35411e-14	-1.39683e-15	-1.0235e-16	-3.17758e-18	-5.97482e-20	-7.89453e-22	-7.24942e-24	-4.52554e-26	-1.73401e-28	-3.60247e-31	-3.98981e-34	-2.54517e-37	-9.94978e-41
2.15858e-19	7.38884e-17	1.43147e-14	1.48641e-12	8.92558e-11	3.23927e-09	6.86328e-08	6.49253e-07	6.51772e-06	7.26471e-06	6.0181e-06	2.13152e-06	3.16207e-07	3.0527e-08	9.30256e-07	0.000760959	0.248888	1.3345	15.5854	4.19881	1.63362	0.0858221	0.91621	0.125872	0.0317566	0.00476211	0.000344661	0.00367412	-5.30417e-05	-3.7452e-05	-5.15379e-06	-3.86334e-07	-1.72896e-08	-4.14699e-10	1.50862e-12	6.38951e-13	3.28026e-14	1.01565e-15	2.0323e-17	2.76335e-19	2.88004e-21	2.14297e-23	9.6966e-26	2.24964e-28	3.02759e-31	2.67068e-34	1.94526e-37	1.15407e-40
3.65613e-20	1.23766e-17	2.45499e-15	2.69273e-13	1.73683e-11	6.84217e-10	1.59301e-08	1.78566e-07	1.65111e-06	2.12154e-06	1.65748e-06	6.12436e-07	9.0223e-08	8.25528e-09	4.53315e-08	3.0284e-06	0.00880361	0.18071	10.0108	3.33527	1.19486	0.0106963	0.0661818	0.0672409	0.00826204	0.000467369	-0.00112979	0.106891	-0.00690003	-5.49539e-06	3.48493e-06	2.14937e-07	-1.22961e-08	-1.82432e-09	-1.00766e-10	-3.75507e-12	-1.04026e-13	-2.07749e-15	-3.06677e-17	-3.55223e-19	-3.17534e-21	-1.87366e-23	-4.55034e-26	-3.58985e-29	-1.31369e-32	9.40232e-36	2.10568e-38	2.25539e-41
6.65466e-21	2.19017e-18	4.43443e-16	5.07958e-14	3.48295e-12	1.48897e-10	3.81947e-09	5.01011e-08	4.0772e-07	6.33356e-07	4.41323e-07	1.70331e-07	2.58406e-08	2.39723e-09	1.64622e-08	-2.50155e-07	0.00154664	0.0564003	2.83951	0.532427	0.0816581	0.00493115	0.00569903	0.00291699	0.000680803	0.0021657	0.0369026	6.94865	0.0345414	0.00194303	6.87314e-06	4.27178e-06	3.68009e-07	1.42821e-08	3.04633e-10	2.61474e-12	-7.26474e-14	-2.80115e-15	-3.86422e-17	6.29977e-20	7.06513e-21	2.70063e-23	1.98632e-26	1.1442e-29	1.66118e-32	2.72808e-35	5.37551e-38	8.08731e-41
1.34251e-21	4.12307e-19	8.39649e-17	9.96964e-15	7.25601e-13	3.35768e-11	9.48049e-10	1.4302e-08	1.00322e-07	1.91704e-07	1.18031e-07	4.77438e-08	7.62615e-09	7.42215e-10	1.08424e-08	1.07786e-06	8.45937e-06	0.00262035	0.705028	0.671539	0.0541402	0.000909257	0.00101006	0.000698733	0.000178005	0.00271178	1.82545	10.3618	0.151116	0.0270178	0.000221938	6.40897e-06	8.3484e-07	4.41378e-08	1.39195e-09	2.32395e-11	-1.69648e-13	-2.3083e-14	-7.93639e-16	-1.49761e-17	-9.558e-20	-1.06061e-22	-9.9828e-26	-1.25904e-28	-3.83117e-31	-1.34523e-33	-3.76037e-36	-5.1263e-39
2.9167e-22	8.21444e-20	1.64486e-17	2.02286e-15	1.57404e-13	7.8164e-12	2.42602e-10	4.12764e-09	2.48569e-08	5.9093e-08	3.26589e-08	1.35903e-08	2.28725e-09	2.3676e-10	5.04558e-09	9.12831e-07	5.75371e-06	3.85048e-05	0.100605	0.269725	0.0109519	0.000369543	0.000445348	0.000260581	6.504e-05	0.00578993	3.15495	9.39207	3.38581	0.975138	0.0047265	1.67327e-05	2.98313e-06	1.89887e-07	7.955e-09	2.28813e-10	4.75345e-12	9.31464e-14	1.72211e-15	2.04312e-17	7.26379e-20	7.36043e-23	7.48789e-26	1.41603e-28	6.30106e-31	2.93592e-33	8.52309e-36	1.11308e-38
7.47048e-23	1.73827e-20	3.34832e-18	4.24545e-16	3.51957e-14	1.87386e-12	6.32972e-11	1.19827e-09	6.23267e-09	1.84825e-08	9.34551e-09	3.85946e-09	6.81702e-10	7.51476e-11	1.90815e-09	4.32181e-07	3.71427e-06	6.14138e-05	0.022103	0.0194358	0.00235457	0.000141096	0.000207747	0.000112323	5.64019e-05	0.0040289	0.403179	9.00593	9.87946	1.08793	0.00736162	5.65433e-05	6.51753e-06	2.64968e-07	8.22333e-09	2.22024e-10	4.89407e-12	1.1036e-13	2.50141e-15	3.57474e-17	1.82582e-19	2.49421e-22	2.96337e-25	7.70136e-28	4.53489e-30	3.03364e-32	1.32574e-34	2.50226e-37
1.66934e-23	3.89998e-21	7.26169e-19	9.28988e-17	8.08442e-15	4.6083e-13	1.67618e-11	3.48452e-10	1.58078e-09	5.80311e-09	2.72591e-09	1.08547e-09	2.00977e-10	2.34123e-11	6.52025e-10	1.72741e-07	1.83608e-06	1.99146e-05	0.0014277	0.00489681	0.000445896	4.89826e-05	9.68042e-05	4.79052e-05	6.71439e-05	0.0121126	0.387266	6.54755	7.68062	0.991194	0.0127962	0.000170795	1.04742e-05	2.73483e-07	6.28248e-09	1.36294e-10	3.36288e-12	7.74098e-14	1.40823e-15	1.65365e-17	9.31959e-20	2.16108e-22	4.5766e-25	1.71038e-27	9.33911e-30	5.37897e-32	2.50734e-34	5.2314e-37
3.68056e-24	8.72329e-22	1.68728e-19	2.14621e-17	1.91371e-15	1.15144e-13	4.48048e-12	1.00864e-10	4.03466e-10	1.81978e-09	8.0866e-10	3.1022e-10	5.97317e-11	7.11021e-12	2.03585e-10	6.47777e-08	8.42109e-07	1.7462e-05	0.000400608	0.000662043	0.000103135	2.92504e-05	4.54526e-05	2.31135e-05	6.07677e-05	0.00470375	0.119316	2.73019	7.59232	0.335891	0.0123991	0.000536828	1.25213e-05	2.3922e-07	4.3031e-09	7.74613e-11	1.61763e-12	3.36364e-14	5.27563e-16	5.63864e-18	3.16716e-20	9.02108e-23	3.30988e-25	1.61218e-27	6.63747e-30	2.12675e-32	8.48824e-35	1.99293e-37
8.72856e-25	1.98463e-22	4.03719e-20	5.2554e-18	4.71656e-16	2.95067e-14	1.21376e-12	2.92513e-11	1.04986e-10	5.75862e-10	2.49851e-10	9.20843e-11	1.79321e-11	2.09068e-12	6.19343e-11	2.38437e-08	3.79126e-07	1.18439e-05	0.00025008	0.000387923	6.10024e-05	1.59061e-05	2.14228e-05	1.83367e-05	0.0003168	0.0574154	0.302893	1.4322	6.43378	0.193435	0.00489384	0.000632099	1.13761e-05	1.80679e-07	2.69188e-09	4.12497e-11	7.33904e-13	1.33062e-14	1.86749e-16	1.82426e-18	1.00497e-20	3.20228e-23	1.09086e-25	4.41161e-28	1.67792e-30	5.11084e-33	1.72962e-35	3.95435e-38
2.21072e-25	4.96623e-23	9.89974e-21	1.35384e-18	1.2197e-16	7.82849e-15	3.3776e-13	8.63554e-12	2.85632e-11	1.86763e-10	8.05315e-11	2.78709e-11	5.32097e-12	5.96561e-13	2.03406e-11	8.77738e-09	1.71498e-07	7.01655e-06	0.00013162	0.000191918	3.07237e-05	7.83478e-06	1.01651e-05	1.43814e-05	0.000348402	0.0236975	0.13164	0.945526	2.89727	0.148565	0.00471312	0.000467954	8.61015e-06	1.2045e-07	1.56364e-09	2.06768e-11	3.16972e-13	4.96505e-15	6.23143e-17	5.60615e-19	3.0294e-21	9.91512e-24	3.10044e-26	1.10863e-28	3.86224e-31	1.13092e-33	3.03757e-36	6.6267e-39
5.55648e-26	1.29776e-23	2.47698e-21	3.70354e-19	3.90191e-17	2.13533e-15	9.56088e-14	2.5764e-12	8.07526e-12	6.15953e-11	2.63031e-11	8.46894e-12	1.5708e-12	1.69062e-13	7.31225e-12	3.2968e-09	7.88021e-08	3.84375e-06	6.59096e-05	9.15563e-05	1.49498e-05	3.53482e-06	4.91208e-06	1.14954e-05	0.000202036	0.0112302	0.174759	0.600275	2.20298	0.0261278	0.000834518	0.000312849	5.56276e-06	7.27673e-08	8.47594e-10	9.78967e-12	1.28631e-13	1.71678e-15	1.91133e-17	1.56528e-19	7.69674e-22	2.31356e-24	7.52972e-27	2.6304e-29	7.89945e-32	1.94636e-34	4.12128e-37	1.04463e-39
1.47181e-26	3.36639e-24	6.39115e-22	1.04609e-19	1.29001e-17	6.21112e-16	2.74604e-14	7.6844e-13	2.33494e-12	2.03544e-11	8.62038e-12	2.60837e-12	4.7115e-13	4.89312e-14	2.98216e-12	1.28043e-09	3.81046e-08	2.03281e-06	3.29632e-05	4.34422e-05	7.38709e-06	1.51206e-06	2.43201e-06	1.24559e-05	0.000284925	0.00545598	0.0471785	0.636103	0.84454	0.0149238	0.000300735	0.000162501	3.31477e-06	4.05093e-08	4.23208e-10	4.24196e-12	4.65935e-14	5.28353e-16	5.16243e-18	3.72529e-20	1.48198e-22	3.77895e-25	1.52095e-27	6.07921e-30	1.6245e-32	3.10467e-35	6.14392e-38	1.83242e-40
4.73236e-27	9.61393e-25	1.7857e-22	2.97178e-20	4.01894e-18	2.32496e-16	8.45977e-15	2.31814e-13	6.95033e-13	6.77694e-12	2.85595e-12	8.17073e-13	1.43952e-13	1.43958e-14	1.23051e-12	5.08472e-10	1.90597e-08	1.0651e-06	1.67024e-05	2.04205e-05	3.59439e-06	6.38252e-07	1.37266e-06	2.97204e-05	0.000758827	0.00843281	0.0400825	0.170953	0.2609	0.00291764	3.43929e-05	9.25307e-05	1.81203e-06	2.04176e-08	1.88871e-10	1.57555e-12	1.4099e-14	1.39314e-16	1.1864e-18	7.30408e-21	2.34278e-23	5.38923e-26	2.67826e-28	1.22023e-30	3.32549e-33	6.34334e-36	1.36544e-38	3.77286e-41
1.45895e-27	3.3454e-25	7.0906e-23	8.86272e-21	1.27752e-18	1.01142e-16	3.16971e-15	7.16528e-14	2.15242e-13	2.29172e-12	9.52761e-13	2.58548e-13	4.46005e-14	4.20685e-15	5.01306e-13	2.0248e-10	9.3456e-09	5.44504e-07	8.47271e-06	9.5382e-06	1.74637e-06	2.78981e-07	7.92627e-07	4.14177e-05	0.00135599	0.00647211	0.0112817	0.0634783	0.0674141	0.000176409	1.03851e-05	4.89658e-05	8.96513e-07	9.15147e-09	7.13262e-11	4.5061e-13	3.28604e-15	3.17324e-17	2.44074e-19	1.23594e-21	3.9331e-24	9.89466e-27	4.89325e-29	2.34067e-31	6.88238e-34	1.37513e-36	4.09522e-39	2.78354e-41
4.78995e-28	1.19722e-25	3.03581e-23	4.09287e-21	5.68156e-19	4.32097e-17	1.24046e-15	2.28973e-14	7.32938e-14	7.85254e-13	3.18552e-13	8.2305e-14	1.3936e-14	1.21652e-15	2.0723e-13	8.14347e-11	4.49997e-09	2.70408e-07	4.22554e-06	4.46329e-06	8.75745e-07	1.2682e-07	3.75975e-07	1.86392e-05	0.000214747	0.000662186	0.00430749	0.0130662	0.00917697	0.000121881	1.00304e-05	2.37582e-05	3.9844e-07	3.52385e-09	2.04989e-11	8.39937e-14	5.53956e-16	6.8488e-18	4.9906e-20	2.0525e-22	6.35239e-25	1.35347e-27	7.73712e-30	4.81503e-32	1.82e-34	2.68196e-36	9.93657e-38	2.32007e-39
4.48394e-28	1.16564e-25	2.57032e-23	4.78441e-21	3.82335e-19	1.67774e-17	4.4982e-16	7.63842e-15	2.84427e-14	2.75284e-13	1.09542e-13	2.69207e-14	4.49685e-15	3.51956e-16	8.63654e-14	3.37537e-11	2.19144e-09	1.32975e-07	2.0963e-06	2.09361e-06	4.47074e-07	6.1225e-08	1.83942e-07	8.44097e-06	0.000147883	0.000706182	0.00204176	0.00345733	0.00222083	6.20335e-05	6.54933e-06	1.05154e-05	1.54603e-07	1.09045e-09	3.94836e-12	6.71141e-15	6.73965e-17	1.55928e-18	1.1078e-20	3.69688e-23	6.16212e-26	-1.44573e-28	1.23797e-30	4.31114e-32	2.93679e-33	2.21891e-34	9.4403e-36	2.20176e-37
1.88654e-27	4.33276e-25	5.63414e-23	5.18719e-21	2.21537e-19	6.34823e-18	1.63766e-16	2.69931e-15	1.1988e-14	1.00682e-13	3.94184e-14	9.19608e-15	1.52258e-15	1.03802e-16	3.87517e-14	1.46989e-11	1.07592e-09	6.5861e-08	1.05659e-06	1.0004e-06	2.40648e-07	3.35468e-08	9.59543e-08	4.64956e-06	8.30575e-05	0.000363228	0.000741736	0.00117194	0.000302057	3.67265e-05	3.59446e-06	4.33324e-06	5.34209e-08	2.9052e-10	5.90657e-13	-2.67535e-15	-5.16603e-18	3.54708e-19	2.65921e-21	7.95484e-24	4.35512e-26	2.04053e-27	7.69627e-29	3.46886e-30	2.96362e-31	1.96253e-32	7.74271e-34	1.55415e-35
1.77435e-27	6.99481e-25	8.3508e-23	3.94418e-21	1.05714e-19	2.59055e-18	6.92912e-17	1.04409e-15	5.29838e-15	3.85959e-14	1.48361e-14	3.30987e-15	5.4005e-16	3.43141e-17	1.98553e-14	6.81892e-12	5.39934e-10	3.32942e-08	5.40339e-07	5.00075e-07	1.37397e-07	2.06716e-08	5.35579e-08	2.61262e-06	4.71975e-05	0.000209785	0.00042042	0.0007218	0.000297405	2.14135e-05	1.80302e-06	1.75881e-06	1.78309e-08	8.30044e-11	6.32414e-14	-2.43852e-15	-1.0733e-17	9.61998e-20	2.28923e-21	7.53996e-23	3.08025e-24	1.01423e-25	4.55898e-27	2.90939e-28	2.89767e-29	1.71325e-30	5.38862e-32	8.91961e-34
1.3378e-27	4.46936e-25	7.69215e-23	2.70138e-21	5.03435e-20	1.15652e-18	3.39767e-17	4.59197e-16	2.54414e-15	1.57038e-14	5.92765e-15	1.27245e-15	2.06733e-16	2.31988e-17	1.20402e-14	3.44485e-12	2.89033e-10	1.77036e-08	2.85771e-07	2.65578e-07	8.47007e-08	1.47859e-08	3.32522e-08	1.7245e-06	3.31139e-05	0.000141946	0.000308746	0.000485615	0.000240734	1.15015e-05	8.95379e-07	7.34429e-07	6.60514e-09	2.8757e-11	7.17297e-14	-1.38802e-15	3.25826e-18	1.05798e-18	7.83425e-20	4.07769e-21	1.59875e-22	4.84801e-24	2.31982e-25	1.932e-26	2.15037e-27	1.19695e-28	2.98484e-30	4.61789e-32
3.11023e-27	3.23205e-25	5.30483e-23	1.76065e-21	2.66487e-20	6.28832e-19	1.85359e-17	2.2947e-16	1.33935e-15	6.99564e-15	2.59578e-15	5.3648e-16	9.68107e-17	2.54147e-16	1.24298e-14	2.02543e-12	1.69729e-10	1.01118e-08	1.62135e-07	1.54509e-07	5.80576e-08	1.2026e-08	2.83229e-08	2.22526e-06	3.10515e-05	0.0001137	0.000234342	0.000331008	0.000165353	6.10301e-06	4.59678e-07	3.30522e-07	3.10118e-09	2.81516e-11	5.68758e-13	1.71608e-14	6.0589e-16	5.35315e-17	3.3683e-18	1.69142e-19	7.72029e-21	2.87992e-22	1.5191e-23	1.04243e-24	1.10077e-25	5.18235e-27	1.46568e-28	3.83857e-30
1.76239e-26	5.74845e-25	4.26999e-23	1.60572e-21	2.14119e-20	4.53926e-19	1.18228e-17	1.35256e-16	7.87533e-16	3.53837e-15	1.29983e-15	2.93554e-16	3.5314e-16	7.45078e-15	1.92628e-13	4.53955e-12	1.38931e-10	6.30093e-09	9.95443e-08	9.93163e-08	4.40605e-08	1.23782e-08	6.64901e-08	4.14841e-06	3.47441e-05	0.000102919	0.000186016	0.000241493	0.000110406	3.626e-06	2.77075e-07	1.81125e-07	4.92168e-09	1.92283e-10	7.91157e-12	9.48802e-13	5.07684e-14	3.34114e-15	1.43732e-16	4.94069e-18	2.81073e-19	1.6147e-20	1.34033e-21	8.82407e-23	6.39979e-24	1.57306e-25	5.82816e-27	3.46922e-28
4.81135e-25	1.00726e-23	5.32748e-22	1.11391e-20	6.51706e-20	2.82201e-18	1.8185e-17	1.60828e-16	7.4656e-16	1.87781e-15	9.62737e-16	1.13734e-15	1.16717e-14	1.17432e-13	4.44057e-12	1.26927e-10	1.40887e-09	8.02451e-09	5.83553e-08	6.53263e-08	3.95608e-08	2.33495e-08	5.43209e-07	1.10498e-05	5.34113e-05	0.000105129	0.000155292	0.00018715	7.04191e-05	6.92557e-06	7.93365e-07	1.88748e-07	3.74437e-08	3.9522e-09	2.70382e-10	5.75425e-11	3.36668e-12	1.50148e-13	5.55413e-15	1.15187e-16	1.29225e-17	6.36828e-19	7.04337e-20	6.07309e-21	2.50282e-22	2.61488e-24	1.79231e-25	1.62083e-26

## Sheet: shallow circuits 1 year
ncols	48
nrows	52
xllcorner	302346
yllcorner	493061
cellsize	380
NODATA_value	-9999
0.00238547	0.0408273	0.120808	0.334176	1.51571	3.84836	4.24035	4.48453	4.25895	3.33687	6.04718	10.7113	12.0764	12.0649	11.6102	11.1138	10.5264	10.1776	5.04618	1.37548	0.361081	0.239696	0.249065	0.5428	1.46789	1.94331	1.90501	1.72795	1.14742	0.700869	0.44366	0.135944	0.0684143	0.00504052	0.00164681	0.000431884	0.000100564	3.92171e-05	1.42737e-05	3.39793e-06	1.05429e-06	2.20697e-07	6.17607e-08	2.04739e-08	3.68807e-09	1.04658e-09	1.83851e-10	3.08976e-11
0.00486098	0.0138732	0.0799705	0.887256	1.84386	4.00631	4.08711	4.56098	4.47386	3.38221	8.21047	11.5933	11.5836	12.1447	11.6763	11.2714	10.6109	8.66754	4.51436	0.71323	0.203917	0.167335	0.371137	0.654227	3.14712	2.77006	1.92414	1.71604	1.01247	0.823311	0.612572	0.0796793	0.0159924	0.00716014	0.000501312	0.000244207	8.29968e-05	3.29228e-05	1.10984e-05	3.15886e-06	7.84451e-07	1.75859e-07	4.24311e-08	9.97722e-09	2.04195e-09	3.3181e-10	4.29349e-11	3.00806e-12
0.00126008	0.0177982	0.0767271	0.442654	1.81976	2.7529	4.12602	4.11341	3.65307	5.73871	9.04451	11.9051	11.9765	12.6043	12.2875	12.0608	10.9706	9.54376	3.70578	1.01011	0.196931	0.184406	0.334392	0.579074	1.47278	2.15622	1.8384	1.82205	1.24953	0.445433	0.449439	0.0906203	0.0176809	0.00880533	0.000658658	0.000236559	8.78611e-05	3.28738e-05	1.0795e-05	3.06811e-06	7.66422e-07	1.70574e-07	3.67557e-08	7.41962e-09	1.31672e-09	1.93914e-10	2.06807e-11	9.40002e-13
0.00208522	0.0196506	0.0707957	0.479962	2.15482	3.06057	4.52264	4.71696	3.84851	6.57727	8.89474	13.1086	13.159	13.0022	12.9786	12.9816	12.6211	8.93397	1.34352	0.684666	0.189723	0.186205	0.284978	0.499903	2.24204	2.10146	2.02461	1.57162	1.3729	0.833965	0.303535	0.0659428	0.0395526	0.00724788	0.00106765	0.000251857	9.3545e-05	3.36257e-05	1.07964e-05	3.00377e-06	7.26633e-07	1.56599e-07	3.15629e-08	5.80018e-09	9.18229e-10	1.18218e-10	1.04212e-11	3.71415e-13
0.00193282	0.0153784	0.09031	0.607113	2.33561	3.6558	4.69895	4.30723	4.00629	2.70228	9.6517	12.3067	13.8358	13.9147	13.3798	13.1384	11.1913	8.56691	1.41695	0.915362	0.262595	0.168493	0.203549	0.688212	1.94219	2.24519	2.33009	1.58335	1.31698	0.902016	0.334682	0.127881	0.0250936	0.00863747	0.000909273	0.000262117	9.67738e-05	3.42028e-05	1.07937e-05	2.91947e-06	6.77601e-07	1.40121e-07	2.65875e-08	4.53453e-09	6.53557e-10	7.36361e-11	5.48136e-12	1.64034e-13
0.00218921	0.0125829	0.0983682	0.640086	2.4049	3.83639	4.77228	4.37346	4.95341	4.97709	7.92923	13.373	14.6727	14.4228	14.5472	13.7909	13.1381	9.13913	1.2909	0.63262	0.310724	0.0456378	0.243254	1.25816	1.78706	2.31462	2.29722	1.68389	1.32416	1.16422	0.227685	0.131692	0.0292916	0.00377343	0.000437142	0.000255144	9.77979e-05	3.43861e-05	1.06565e-05	2.80103e-06	6.32173e-07	1.26272e-07	2.23824e-08	3.45202e-09	4.49532e-10	4.45174e-11	2.72373e-12	6.79466e-14
0.00264737	0.0192257	0.0851601	0.970626	2.54031	2.90685	5.55495	5.88952	4.87077	3.60237	12.9322	14.4944	15.2404	15.3565	15.304	14.4513	14.0666	7.39031	2.00352	0.655267	0.300136	0.156731	0.303111	0.795558	2.72749	2.25905	1.96066	1.54246	1.37269	1.02153	0.297747	0.0604834	0.0238753	0.00394954	0.000524657	0.000250234	9.70948e-05	3.42275e-05	1.04265e-05	2.67415e-06	5.88578e-07	1.13339e-07	1.9013e-08	2.67552e-09	3.07149e-10	2.59284e-11	1.38691e-12	3.33412e-14
0.00424772	0.0249419	0.124666	1.43476	2.62603	4.18843	5.20898	5.14382	4.63228	3.13775	12.9767	14.9449	15.5807	16.1821	16.1269	14.9684	10.2721	3.55985	1.93649	0.501733	0.172123	0.249252	0.920879	2.44587	2.41405	2.16902	2.00943	1.89036	1.37265	0.886561	0.278851	0.0491194	0.0173652	0.00460979	0.000802113	0.000256281	9.66649e-05	3.39593e-05	1.0183e-05	2.56098e-06	5.4854e-07	1.01322e-07	1.61195e-08	2.12523e-09	2.18118e-10	1.57376e-11	7.32378e-13	1.63664e-14
0.00169702	0.0373303	0.122462	1.40035	2.8413	3.63423	5.74313	5.75295	5.07532	3.37059	2.48517	15.6605	16.6123	17.0494	16.8483	15.4589	10.8542	2.27355	1.40051	0.491917	0.240106	0.311437	1.41388	2.37854	2.50384	2.51011	1.95003	1.45822	1.06974	1.03938	0.232715	0.0492875	0.0112353	0.00279733	0.000808194	0.000262149	9.66278e-05	3.37387e-05	9.95152e-06	2.45768e-06	5.14784e-07	9.1884e-08	1.37819e-08	1.69574e-09	1.60187e-10	1.02548e-11	4.02192e-13	8.19737e-15
0.00211711	0.0372603	0.116372	1.38029	2.1378	4.58048	5.24003	6.04243	5.61557	4.22799	5.5824	12.042	17.3837	17.833	17.5382	17.0429	12.6528	2.43756	0.79116	0.28435	0.0949279	0.232853	0.986177	2.77024	2.40333	2.31668	2.42071	1.46878	1.09579	0.573615	0.360124	0.0619755	0.0175093	0.00199555	0.000571362	0.000242382	9.64042e-05	3.3472e-05	9.72799e-06	2.36565e-06	4.84576e-07	8.32987e-08	1.18481e-08	1.36674e-09	1.20616e-10	7.36059e-12	2.76336e-13	5.66457e-15
0.00419271	0.0127923	0.114941	1.89093	3.69744	4.74754	5.70573	6.45469	6.66283	5.06041	5.16005	11.4543	18.3565	18.6701	18.3724	16.8894	11.8522	2.05728	0.101467	0.0660286	0.105363	0.257192	1.22414	3.05544	2.97588	2.27532	1.96219	1.07229	0.832561	0.610062	0.209534	0.129222	0.0105395	0.00280301	0.000422849	0.00023737	9.65162e-05	3.31828e-05	9.49358e-06	2.27248e-06	4.51392e-07	7.44802e-08	1.01724e-08	1.12598e-09	9.52259e-11	5.71076e-12	2.28018e-13	4.94905e-15
0.00208311	0.0244719	0.256986	0.871895	4.48032	4.69672	6.28781	6.79918	6.80969	5.35635	3.77609	14.1329	18.8326	19.0813	19.1258	17.274	5.32667	1.79253	0.593246	0.0950285	0.154811	0.437686	1.57692	2.99953	4.18966	2.49646	1.94887	1.23768	1.05451	0.624133	0.231913	0.0553573	0.0153999	0.00250883	0.000529668	0.000236525	9.61204e-05	3.29531e-05	9.25253e-06	2.15568e-06	4.15528e-07	6.64596e-08	8.76703e-09	9.4388e-10	7.9524e-11	4.95055e-12	2.11548e-13	4.60139e-15
0.000987153	0.037042	0.0903015	0.583007	1.67239	5.03092	6.69869	7.23885	7.58014	6.60915	4.59428	10.4288	18.7546	19.8525	16.3991	15.746	2.02552	1.23712	0.0805809	0.237506	0.224977	0.411141	1.87336	4.20513	3.68034	3.10672	2.27641	1.34998	1.09437	0.582442	0.277554	0.0248322	0.0125238	0.00244063	0.00051603	0.00023463	9.49718e-05	3.25308e-05	9.05567e-06	2.05106e-06	3.82361e-07	5.92369e-08	7.59352e-09	8.00527e-10	6.78374e-11	4.39228e-12	1.92243e-13	4.0404e-15
0.00226402	0.0111919	0.117766	0.705554	2.2544	5.19601	7.66769	7.89988	7.96294	7.07229	5.3738	4.48916	8.09935	17.605	16.0505	6.17535	1.54135	1.26204	0.146772	0.070235	0.361106	1.2867	3.1635	4.23591	3.63596	3.04167	2.77827	1.38202	1.05134	0.410339	0.338579	0.0155388	0.0104309	0.00089878	0.000550387	0.000232999	9.37099e-05	3.19499e-05	8.90192e-06	1.9925e-06	3.58465e-07	5.33951e-08	6.66923e-09	6.94211e-10	5.77219e-11	3.58997e-12	1.53216e-13	3.12437e-15
0.000954737	0.0288979	0.138505	2.15486	2.91253	4.99596	7.83939	8.58661	8.65538	8.57925	7.52957	5.37953	4.11609	3.36906	3.71199	1.13812	1.79979	1.16232	0.0859433	0.139558	0.615446	1.56663	4.32287	4.69462	3.07918	2.90303	2.84266	1.41088	1.11549	0.72031	0.257929	0.03945	0.0059696	0.00125226	0.000516374	0.000232184	9.37966e-05	3.1781e-05	8.80338e-06	1.95307e-06	3.42824e-07	4.91529e-08	6.02394e-09	6.27655e-10	5.1271e-11	3.01094e-12	1.17888e-13	2.20743e-15
0.00198449	0.00478818	0.181997	1.87724	3.55318	6.41169	7.98282	9.14143	9.55394	8.90799	7.80459	7.00599	6.34098	3.85083	3.25746	2.20306	1.11684	0.708589	0.283857	0.397551	1.37551	3.23361	5.07523	4.70967	4.17702	3.59076	2.98258	1.2869	1.10628	0.858954	0.09733	0.0416294	0.00461383	0.00222871	0.000352104	0.000234095	9.49408e-05	3.22061e-05	8.816e-06	1.92329e-06	3.31925e-07	4.6648e-08	5.66798e-09	5.82747e-10	4.69985e-11	2.72261e-12	9.8409e-14	1.65716e-15
0.000817527	0.0159912	0.275426	0.752648	2.24847	5.97224	8.85334	9.17386	11.3749	11.7411	8.77426	8.47554	7.49432	4.62718	2.91858	1.6904	1.03437	0.522059	0.554034	1.05668	1.95362	6.11197	5.84174	5.68958	4.56731	3.06461	2.36337	1.32836	0.771689	0.619202	0.170244	0.0447811	0.00503543	0.000896613	0.000603512	0.000233643	9.59539e-05	3.28026e-05	8.94279e-06	1.91929e-06	3.27156e-07	4.56182e-08	5.41661e-09	5.37451e-10	4.19883e-11	2.38535e-12	8.48148e-14	1.36842e-15
0.00151454	0.0347435	0.165636	0.952736	2.50099	4.83912	9.45537	11.4504	12.6962	13.0669	9.88124	9.85386	7.63628	6.02987	3.63918	1.81184	0.624586	0.214947	0.560476	1.54917	2.56514	6.38065	6.38183	5.30881	4.96441	3.07183	1.12104	1.3292	0.324427	0.243673	0.192291	0.103335	0.0028659	0.00169487	0.000557979	0.000232573	9.60096e-05	3.32782e-05	9.09269e-06	1.91545e-06	3.21753e-07	4.44701e-08	5.11168e-09	4.87468e-10	3.71308e-11	2.03928e-12	7.04305e-14	1.10318e-15
0.000300288	0.0152474	0.136739	0.743403	2.98313	6.10427	10.6064	11.9462	13.7626	14.622	11.2122	12.6855	8.35732	6.12843	4.22785	1.85274	0.0549771	0.0510509	1.25771	2.17494	4.94567	7.97288	7.12422	5.45941	5.22478	3.17187	1.90827	1.28557	0.275618	0.274879	0.185264	0.0159008	0.00516048	0.000864781	0.000476826	0.000224213	9.50324e-05	3.33669e-05	9.04841e-06	1.8742e-06	3.09729e-07	4.20824e-08	4.73026e-09	4.42174e-10	3.34111e-11	1.81771e-12	6.07945e-14	8.8065e-16
0.000122073	0.0147826	0.20518	1.29145	2.85614	5.90188	11.5001	13.0543	12.8308	16.7802	13.8604	12.8129	9.49982	7.81041	4.04547	1.35203	0.302932	0.0669291	1.6529	5.25584	8.29343	8.10335	7.66527	5.9604	5.04589	3.03538	2.3472	1.32063	0.360089	0.336976	0.200406	0.0474668	0.00611172	0.000257145	0.000397716	0.000210293	9.27789e-05	3.25027e-05	8.67478e-06	1.79069e-06	2.93587e-07	3.94213e-08	4.41195e-09	4.07509e-10	2.99332e-11	1.62719e-12	5.45692e-14	7.37504e-16
4.90052e-05	0.00225651	0.025911	0.807021	5.20254	5.21748	11.2856	13.8246	17.029	17.686	17.6799	14.5247	9.85025	6.48242	4.26827	0.973176	0.125709	0.23353	3.75635	9.41372	11.3346	8.70319	8.70003	5.83704	5.8662	3.5609	1.82778	0.630197	0.413915	0.285418	0.0158174	0.0067032	0.0061979	0.00203751	0.000497812	0.000204457	9.02713e-05	3.12836e-05	8.23016e-06	1.69223e-06	2.78321e-07	3.75578e-08	4.20625e-09	3.79174e-10	2.66182e-11	1.40703e-12	4.61479e-14	5.8824e-16
2.54057e-05	0.00074665	0.023504	1.02048	1.71105	5.02966	9.48392	15.5997	19.0437	19.6048	17.0395	14.4111	10.7761	6.60787	2.09076	0.66771	0.0892098	0.573115	7.12842	13.1991	11.918	10.302	8.75852	6.23113	5.09659	2.24586	2.1888	0.410029	0.357429	0.173015	0.0858196	0.0467781	0.00765443	0.00278661	0.000285747	0.000194222	8.91981e-05	3.06128e-05	7.92154e-06	1.61411e-06	2.65505e-07	3.58223e-08	3.97387e-09	3.50709e-10	2.3904e-11	1.20485e-12	3.76479e-14	4.6911e-16
3.32539e-05	0.00441898	0.0029885	0.683665	3.03037	5.30263	9.02138	11.0531	16.8122	18.531	17.4509	13.1362	8.49873	4.9538	1.40527	0.597718	0.258821	1.77667	7.37266	16.0112	14.6096	10.3893	8.79595	7.25225	4.20456	2.22807	1.65596	0.74584	0.339439	0.0829954	0.0800368	0.0793932	0.00729991	0.00624764	0.00023983	0.000203965	9.30156e-05	3.1181e-05	7.85571e-06	1.57039e-06	2.55063e-07	3.38935e-08	3.66745e-09	3.16132e-10	2.09454e-11	1.00741e-12	3.08473e-14	3.79158e-16
1.07578e-05	0.00101887	0.0030966	0.0400155	0.376738	3.74917	6.61975	10.2588	12.8557	15.543	12.8966	11.4534	7.0419	3.02835	1.87727	0.139397	0.0333692	2.7532	16.7935	18.7803	17.4889	10.0665	8.69859	4.84055	4.08122	2.81628	0.485216	0.440963	0.379919	0.0733451	0.0690437	0.0395409	0.0199063	0.00509858	0.000859882	0.000291591	0.000106711	3.33066e-05	8.073e-06	1.55602e-06	2.4443e-07	3.14825e-08	3.31646e-09	2.79521e-10	1.79889e-11	8.30408e-13	2.46141e-14	2.89978e-16
1.59266e-05	0.000747533	0.00352721	0.289435	0.423413	3.58799	3.84962	8.61893	10.3067	11.9474	10.1893	8.17638	5.63807	3.30354	2.24855	0.172916	0.67013	1.39124	14.3292	11.5531	11.7818	11.0112	7.10338	4.42734	4.53818	2.8088	0.52056	0.462818	0.332477	0.248556	0.103102	0.0424287	0.00759927	0.00407754	0.00149142	0.000300796	0.00011526	3.54063e-05	8.26461e-06	1.52984e-06	2.31236e-07	2.89603e-08	2.97951e-09	2.45869e-10	1.54549e-11	6.82049e-13	1.8284e-14	1.81042e-16
6.76777e-06	5.88967e-05	0.00247235	0.01986	1.07453	2.63924	3.52348	6.44676	9.04882	9.44315	9.05057	7.14526	5.15193	2.61423	0.258749	0.0770993	2.46375	3.2157	12.5816	18.8036	16.9258	11.0435	7.92287	4.08244	3.49699	2.07983	1.83324	0.950252	0.349779	0.150231	0.0820949	0.0412622	0.0183322	0.00259223	0.00105723	0.0003355	0.000123176	3.60109e-05	8.07005e-06	1.44875e-06	2.14779e-07	2.6546e-08	2.67988e-09	2.15525e-10	1.30258e-11	5.40657e-13	1.28241e-14	1.00873e-16
4.36204e-06	0.000203701	0.00177038	0.0563017	0.369683	1.70491	3.03927	5.58054	6.18004	6.95997	6.21239	5.57842	4.55947	2.63861	1.16561	0.0870289	2.16765	6.39751	12.928	16.4993	13.9178	10.9915	18.8266	15.1067	13.1428	3.84033	1.81584	0.433772	0.43582	0.235582	0.0759374	0.0404361	0.0222305	0.00098562	0.000533597	0.000287665	0.000103508	2.92134e-05	6.62055e-06	1.24383e-06	1.93909e-07	2.46318e-08	2.47958e-09	1.91856e-10	1.09033e-11	4.11828e-13	8.6654e-15	6.06117e-17
3.02006e-06	0.000147389	0.0016409	0.049535	0.304606	1.57073	3.38686	2.66366	5.39632	6.18511	4.91804	5.03027	4.05351	2.95594	1.38753	0.0963004	1.26945	5.69799	10.0437	15.4147	12.341	11.4912	17.9322	15.1492	11.9933	2.74551	1.74988	0.951338	0.433866	0.119238	0.105636	0.026381	0.00968446	0.00765926	0.000477972	0.000251671	9.14106e-05	2.62889e-05	6.06886e-06	1.15494e-06	1.80719e-07	2.26061e-08	2.2004e-09	1.62873e-10	8.66212e-12	3.05744e-13	6.20809e-15	4.42751e-17
2.54127e-06	9.66696e-05	0.00102301	0.0491735	0.349072	0.63018	2.25836	2.90648	3.81315	5.06271	4.579	5.14301	2.83838	2.83899	0.654753	0.162711	0.31511	8.59469	11.5898	11.204	11.5559	7.60101	13.7034	14.2649	11.5436	10.9349	1.52405	0.680751	0.325608	0.170999	0.0926508	0.0102638	0.00943718	0.00868922	0.000497032	0.000215815	7.80755e-05	2.32372e-05	5.53099e-06	1.05928e-06	1.65164e-07	2.01867e-08	1.90628e-09	1.33379e-10	6.40875e-12	2.03331e-13	3.95549e-15	3.07644e-17
2.40877e-06	0.000112302	0.00250292	0.0397526	0.273371	1.10157	1.20737	2.71663	3.59926	3.84458	4.92879	3.68629	3.44029	1.59691	0.221298	0.0219216	1.26518	3.44801	17.9445	15.1078	10.6496	6.29967	9.68971	11.7787	9.83857	7.57642	2.00314	0.258845	0.199801	0.129704	0.122325	0.0488536	0.0191744	0.00296065	0.0006284	0.00021127	6.98725e-05	2.06007e-05	4.96096e-06	9.47478e-07	1.47948e-07	1.78897e-08	1.63298e-09	1.06316e-10	4.58712e-12	1.30007e-13	2.36449e-15	2.03588e-17
2.31803e-06	9.1637e-05	0.00299744	0.0122547	0.095568	0.588688	1.27283	1.98486	3.36059	3.9484	3.87701	3.37999	2.41412	1.60077	0.138906	0.0781882	0.77376	11.7391	16.4322	12.9336	10.0913	7.62122	8.74792	10.4926	9.13572	7.05176	4.69705	0.738302	0.0862557	0.151258	0.119762	0.0294797	0.0171723	0.0065863	0.000654438	0.000199706	6.17615e-05	1.8192e-05	4.41546e-06	8.3715e-07	1.30433e-07	1.55508e-08	1.33096e-09	7.81038e-11	3.15475e-12	8.60916e-14	1.60224e-15	1.63486e-17
2.2957e-06	9.47396e-05	0.00274171	0.0125615	0.0669725	0.626975	1.29651	1.78264	0.849761	4.18657	3.91866	2.77873	2.93445	1.43389	0.241443	0.0456131	0.888425	6.4871	14.3984	13.5663	9.52445	7.58998	8.77815	10.4011	8.05923	6.29096	5.15964	0.855008	0.515718	0.2465	0.118306	0.0351115	0.0213054	0.000856748	0.000263172	0.000157615	5.40136e-05	1.61824e-05	3.97612e-06	7.54707e-07	1.13757e-07	1.27674e-08	9.83004e-10	5.25969e-11	2.11456e-12	5.72794e-14	1.17726e-15	1.42467e-17
2.23006e-06	9.63341e-05	0.00261357	0.0102647	0.0920718	0.608558	1.36912	1.82772	0.226037	2.08849	2.80768	2.91253	2.41638	1.3393	0.313527	0.0606677	0.761128	3.48198	11.9544	13.7298	9.10579	7.51026	7.38415	9.21737	8.0161	6.31159	2.398	5.01153	0.439372	0.14266	0.122154	0.0444135	0.0135032	0.00337011	0.000318413	0.000145583	4.91372e-05	1.46324e-05	3.64527e-06	6.98305e-07	9.75438e-08	9.5437e-09	6.81367e-10	3.57897e-11	1.54691e-12	4.45193e-14	9.94445e-16	1.29371e-17
2.12455e-06	8.65913e-05	0.00204654	0.0087601	0.111897	0.633981	1.14402	1.99701	1.9541	2.74388	2.84867	2.77372	1.95494	0.655347	0.455589	0.0856264	1.02136	1.89109	6.92566	12.4018	7.15402	7.5666	6.66238	8.41867	5.2833	5.11076	0.907876	10.9076	0.670143	0.11682	0.114145	0.0425099	0.00288241	0.00175794	0.000535736	0.000139164	4.5117e-05	1.34834e-05	3.39801e-06	6.48517e-07	8.19049e-08	7.05095e-09	4.88895e-10	2.62458e-11	1.33192e-12	4.81914e-14	1.21091e-15	1.55684e-17
1.9663e-06	6.59618e-05	0.00215529	0.00633678	0.0730468	0.604722	1.2187	1.34647	1.98121	2.06983	2.75427	1.77078	1.69345	1.01124	0.193133	0.0779217	1.4689	3.71412	11.5052	11.4838	7.47909	6.89285	5.85458	7.48581	5.25478	5.0514	8.26457	10.1876	7.93774	0.129955	0.113536	0.0233488	0.0113803	0.00151454	0.000424251	0.00012465	4.02785e-05	1.22849e-05	3.20438e-06	6.12992e-07	7.0207e-08	5.38917e-09	3.643e-10	2.09148e-11	1.29771e-12	6.06703e-14	1.70156e-15	2.29509e-17
1.91146e-06	5.27811e-05	0.000540127	0.00459658	0.0507331	0.552444	1.07356	1.01107	2.07255	2.07334	2.76915	2.0567	1.76189	1.201	0.503171	0.072386	0.357139	2.94396	10.879	10.766	8.44216	6.78398	4.22057	7.56584	5.55138	4.69911	5.94425	10.565	10.5612	1.00506	0.185977	0.0176192	0.0123136	0.00102958	0.000347162	0.000108251	3.53653e-05	1.09341e-05	2.92927e-06	5.63377e-07	6.11111e-08	4.26807e-09	2.81273e-10	1.73923e-11	1.28158e-12	7.65381e-14	2.61263e-15	3.82905e-17
1.78544e-06	4.7005e-05	0.000764826	0.00588992	0.0365524	0.516497	0.592505	1.14763	1.86349	2.09578	2.09608	1.75457	1.66453	1.34452	0.453405	0.471529	0.417234	4.69415	9.35426	10.5252	6.16264	5.63628	4.52355	5.35375	4.80049	4.65272	4.72145	9.14288	8.13304	0.417554	0.131241	0.0342997	0.0021788	0.000809899	0.000289317	9.32569e-05	3.11899e-05	9.63851e-06	2.53812e-06	4.78577e-07	5.14747e-08	3.51867e-09	2.29864e-10	1.53773e-11	1.19563e-12	7.86307e-14	3.25108e-15	5.50499e-17
1.68331e-06	4.23557e-05	0.000728158	0.0101769	0.0920523	0.408293	0.770739	1.40559	1.62723	1.98273	2.09187	1.4773	1.71845	0.619357	0.392587	0.0345472	0.442655	4.09082	8.84129	9.94186	6.96625	5.6627	4.78488	5.71238	4.64274	4.39063	4.5064	6.96136	7.5316	1.03301	0.199042	0.016835	0.00301677	0.00101206	0.00024309	8.07318e-05	2.71266e-05	8.32056e-06	2.14033e-06	3.96339e-07	4.24386e-08	2.90412e-09	1.98039e-10	1.39705e-11	1.0261e-12	6.38671e-14	2.8534e-15	5.64553e-17
1.59688e-06	3.8259e-05	0.00061613	0.00988162	0.0799559	0.208124	0.714972	1.27259	1.34186	1.62642	1.96418	1.93463	1.53848	1.08484	0.236593	0.0807256	0.371181	4.43068	7.17014	9.01838	7.2635	5.39696	4.08013	6.09955	4.80046	4.42361	5.2079	6.89176	7.436	1.26688	0.1236	0.0141339	0.00252208	0.000271457	0.000210462	7.02838e-05	2.34256e-05	7.09331e-06	1.80024e-06	3.2904e-07	3.50883e-08	2.41103e-09	1.61386e-10	1.11411e-11	8.00925e-13	4.9403e-14	2.21851e-15	4.79939e-17
1.5336e-06	3.52244e-05	0.000570159	0.00497629	0.0719087	0.221077	0.37831	1.40433	0.58976	1.71152	1.89985	1.70318	1.51305	1.1925	0.55835	0.0883112	0.83614	2.76	8.81554	8.9393	6.72175	5.14727	4.00939	5.44556	4.2624	4.44762	4.9344	6.56757	4.21237	0.854444	0.0860525	0.0174173	0.00266003	0.00120717	0.000193571	6.15266e-05	2.01837e-05	5.97937e-06	1.50003e-06	2.73304e-07	2.92137e-08	2.00437e-09	1.31245e-10	8.87244e-12	6.28152e-13	3.83354e-14	1.71172e-15	4.06647e-17
1.4851e-06	3.29733e-05	0.000492368	0.00616601	0.0754417	0.25693	0.426281	0.700815	0.747581	1.44476	1.79505	1.76775	1.44912	1.24668	0.644726	0.0974361	1.16886	4.68317	6.30069	8.50633	6.26108	4.99973	4.30328	5.45299	4.94425	3.70705	6.53589	6.33942	3.75127	0.91296	0.0802098	0.0156112	0.00254024	0.00185539	0.00017381	5.37124e-05	1.73129e-05	4.98914e-06	1.2352e-06	2.23446e-07	2.38605e-08	1.65303e-09	1.07971e-10	7.12734e-12	4.89906e-13	2.94355e-14	1.32813e-15	3.47224e-17
1.44646e-06	3.12338e-05	0.000476274	0.00395633	0.0802858	0.221889	0.523478	0.709685	1.26306	1.36041	1.55141	1.65728	1.28884	0.88235	0.24667	0.122853	1.14931	3.27101	5.11595	7.9726	5.28468	5.06864	4.18047	5.19373	3.92991	3.51545	4.05118	6.10045	4.66906	0.904472	0.0811053	0.00720469	0.00187733	0.000806055	0.000148464	4.63655e-05	1.46464e-05	4.11133e-06	1.00472e-06	1.79849e-07	1.9196e-08	1.35599e-09	8.99352e-11	5.88992e-12	3.9094e-13	2.31638e-14	1.06739e-15	3.01396e-17
1.45487e-06	3.01262e-05	0.000496712	0.00494667	0.0895529	0.263609	0.36309	0.750099	1.19212	1.47996	1.61014	1.63497	1.29873	0.593315	0.195925	0.136387	0.344485	4.90886	7.27407	7.36942	4.7612	4.38039	4.17419	4.78542	4.02442	3.52458	6.2042	5.83277	2.79887	0.586942	0.0948239	0.0121707	0.00204477	0.000424395	0.000126476	3.92447e-05	1.21942e-05	3.36367e-06	8.08957e-07	1.44979e-07	1.57549e-08	1.12917e-09	7.46755e-11	4.87314e-12	3.20546e-13	1.90794e-14	8.98178e-16	2.67773e-17
1.43563e-06	2.94189e-05	0.0004938	0.00679477	0.121772	0.213622	0.5563	0.718632	1.36766	1.36494	1.57562	1.74979	0.737804	0.270923	0.332907	0.144313	0.510348	1.12685	6.8819	7.17846	5.44021	4.71738	4.11157	4.28137	3.81365	2.49836	4.10041	6.25042	4.55788	1.04851	0.116948	0.0156456	0.00137891	0.000365901	0.000106188	3.24604e-05	1.0039e-05	2.77382e-06	6.58026e-07	1.18935e-07	1.35189e-08	9.85907e-10	6.35901e-11	4.09337e-12	2.67411e-13	1.59991e-14	7.71876e-16	2.4774e-17
1.42221e-06	2.83525e-05	0.000485837	0.00613662	0.0772257	0.211521	0.620649	0.674145	1.33833	1.38642	1.4648	1.21887	1.20775	0.464268	0.268921	0.0991544	0.466414	1.24361	6.80765	7.02647	4.28179	4.07071	4.01101	4.24676	3.17245	3.15421	4.14115	5.34119	1.75587	1.28507	0.0771721	0.0124917	0.00182675	0.00033762	8.80384e-05	2.69072e-05	8.33651e-06	2.32122e-06	5.48536e-07	9.9711e-08	1.17538e-08	8.78576e-10	5.61399e-11	3.5713e-12	2.28436e-13	1.36427e-14	6.72758e-16	2.25652e-17
1.58377e-06	3.02315e-05	0.000415134	0.00516312	0.0681753	0.189113	0.225675	0.646563	0.537564	1.26361	1.42132	1.21597	1.09166	0.371045	0.3183	0.0969654	0.313548	1.44021	5.1287	6.88147	3.75882	4.04467	4.41347	3.93559	3.39368	2.37105	2.89359	5.20796	2.35929	0.210934	0.0871244	0.0115176	0.00197419	0.000296834	7.42888e-05	2.30638e-05	7.09624e-06	1.98219e-06	4.71012e-07	8.5891e-08	1.02324e-08	7.80944e-10	5.0529e-11	3.20475e-12	2.01446e-13	1.19528e-14	5.95155e-16	2.08566e-17
1.92072e-06	3.50887e-05	0.000525035	0.00532406	0.0717436	0.0774341	0.232298	0.48328	0.533007	1.08817	1.15436	1.21067	1.13845	0.438843	0.295159	0.082139	0.128938	1.22234	4.61823	6.74925	4.48667	3.96709	3.98525	3.95048	2.85579	2.21106	3.73075	5.38051	1.49514	0.211545	0.102896	0.0125168	0.0014195	0.000259052	6.52272e-05	2.02771e-05	6.14726e-06	1.72361e-06	4.16855e-07	7.59066e-08	8.97374e-09	6.92782e-10	4.55874e-11	2.9157e-12	1.8249e-13	1.07027e-14	5.31514e-16	1.95371e-17
1.9838e-06	4.18462e-05	0.000365709	0.00408025	0.030965	0.0628485	0.218513	0.457133	0.754708	1.05346	1.32649	1.11057	1.07534	0.671709	0.382209	0.18702	0.101839	1.12447	4.71302	4.58219	4.24228	3.95453	4.20032	3.81404	3.30212	3.58697	4.40204	4.85398	1.27339	0.274398	0.143293	0.0219053	0.0010918	0.000226534	5.97753e-05	1.83178e-05	5.41693e-06	1.53174e-06	3.77242e-07	6.85306e-08	8.01733e-09	6.26595e-10	4.16862e-11	2.64965e-12	1.64964e-13	9.61904e-15	4.79113e-16	1.84956e-17
2.08112e-06	4.96614e-05	0.000995914	0.00374219	0.0355325	0.0554493	0.186832	0.448999	0.333493	1.16167	1.14031	1.0721	1.05595	0.665119	0.452398	0.170106	0.147909	0.246563	1.94261	6.4612	4.65489	3.74969	3.22757	3.90972	2.15074	1.42768	5.16014	3.15857	0.357362	0.279861	0.164137	0.0245627	0.000407318	0.000201083	5.74853e-05	1.72788e-05	4.92943e-06	1.38443e-06	3.42601e-07	6.23476e-08	7.32466e-09	5.82635e-10	3.89442e-11	2.43613e-12	1.50012e-13	8.72227e-15	4.41573e-16	1.78868e-17
2.82704e-06	5.33348e-05	0.000235067	0.00369445	0.0255101	0.0521342	0.180632	0.422709	0.505649	1.16233	1.14919	1.0177	0.985738	1.09087	0.319988	0.293456	0.109791	0.23734	1.40972	4.7126	3.76381	3.8004	3.58746	3.55753	1.99693	1.5063	4.6105	2.19181	0.666607	0.190755	0.0290235	0.00237497	0.000207114	0.000186987	5.9643e-05	1.78222e-05	4.64389e-06	1.26235e-06	3.09029e-07	5.67406e-08	6.8173e-09	5.59563e-10	3.97393e-11	2.36903e-12	1.45966e-13	8.49545e-15	4.38024e-16	1.96556e-17
5.22758e-06	6.86847e-05	0.002269	0.00400167	0.033063	0.0482808	0.202684	0.202697	0.368006	1.15789	1.06029	0.95416	0.966762	1.02592	1.04214	0.147259	0.142979	0.168013	1.78803	4.95546	4.51101	3.74415	4.07507	3.35333	2.61623	2.35438	4.42558	2.7255	0.518019	0.256183	0.00323062	0.00116321	0.000339978	0.000185754	6.41589e-05	2.0201e-05	4.85519e-06	1.17958e-06	2.81136e-07	5.24939e-08	6.69689e-09	6.88692e-10	6.70646e-11	4.06947e-12	3.15509e-13	1.66899e-14	7.74403e-16	6.58533e-17
4.25226e-05	0.000174862	0.0027021	0.0107172	0.0221543	0.0651725	0.249762	0.349475	0.770423	1.11477	1.07705	0.987944	0.951074	0.938425	0.801741	0.23466	0.137711	0.264018	1.05689	3.84316	4.28041	3.66968	3.57614	3.13671	2.99016	3.31174	3.52336	0.564103	0.0671213	0.0196557	0.00587719	0.00255375	0.000792552	0.000276429	0.000122374	3.49735e-05	6.82928e-06	1.38427e-06	3.71098e-07	6.15662e-08	1.00934e-08	2.06914e-09	4.24655e-10	7.2694e-11	2.99873e-12	2.25684e-13	6.93341e-15	7.59745e-16

## Sheet: shallow circuits 2 years
ncols	48
nrows	52
xllcorner	302346
yllcorner	493061
cellsize	380
NODATA_value	-9999
0.00490346	0.156064	0.28079	0.515206	2.98299	4.03675	4.40424	4.44132	3.81503	2.68564	6.90196	10.1676	11.8883	11.8855	11.7413	11.1821	10.8325	9.78116	3.39809	0.918047	0.561649	0.306871	0.834763	1.15748	1.67885	1.95479	1.9534	1.88579	1.18425	0.736884	0.305258	0.217199	0.180707	0.114873	0.0263595	0.0212417	0.00812104	0.00376667	0.00118407	0.000243238	9.30935e-05	2.68716e-05	7.528e-06	3.68738e-06	1.18127e-06	2.81214e-07	6.40887e-08	1.33926e-08
0.00352879	0.029826	0.133296	1.30685	1.66641	3.69177	3.87234	4.32411	4.29536	3.03328	9.72455	10.9632	12.0621	11.734	11.6862	10.853	10.8432	11.6751	2.94768	0.790659	0.499981	0.0668927	0.374349	0.588029	1.76112	1.93705	1.99072	1.02385	1.14111	0.744861	0.360543	0.237933	0.163224	0.100571	0.0282771	0.023187	0.0102683	0.00202028	0.000353889	0.00017134	6.5806e-05	2.22401e-05	7.60595e-06	2.44024e-06	6.7575e-07	1.46084e-07	2.42922e-08	2.12062e-09
0.00336437	0.0244468	0.129035	1.12987	2.15106	3.73934	4.49958	4.4975	4.21499	3.46621	8.62085	12.5185	12.7795	12.7071	12.345	12.458	10.5088	9.52621	1.13746	0.776183	0.54571	0.283012	0.450128	0.440395	2.02518	1.99493	2.11067	1.50354	1.13591	0.621165	0.360154	0.221733	0.163978	0.108591	0.0287492	0.0274538	0.00743417	0.00374312	0.000338534	0.000168493	6.46027e-05	2.20085e-05	7.03894e-06	2.04692e-06	5.10905e-07	1.02731e-07	1.44026e-08	8.42476e-10
0.00123627	0.0237707	0.123069	1.02028	2.0081	3.70654	4.4461	4.41751	4.21009	3.23266	11.8653	12.4166	13.3591	13.3837	12.6962	12.7178	11.6327	3.09709	1.67073	0.618	0.546431	0.220668	0.537266	0.357861	2.11218	1.99707	2.22624	1.22872	1.07167	0.980485	0.354884	0.167068	0.139086	0.0779405	0.034409	0.0357619	0.0046484	0.00194377	0.000414254	0.000170179	6.3301e-05	2.11497e-05	6.47934e-06	1.76831e-06	4.07184e-07	7.3819e-08	8.89098e-09	4.3414e-10
0.00117583	0.0202642	0.125695	1.72576	1.82614	3.99003	4.81813	5.0167	5.07916	3.47184	5.33273	12.8474	13.7436	13.8603	13.7219	13.0777	12.4532	3.98375	1.36486	0.636013	0.467999	0.13682	0.442285	1.01824	2.18091	2.18863	1.99955	1.3501	1.29648	0.824195	0.361719	0.124003	0.125121	0.084615	0.0539643	0.0376686	0.0115151	0.00095977	0.000370203	0.000170604	6.16761e-05	2.00662e-05	5.90707e-06	1.5307e-06	3.29726e-07	5.41343e-08	5.73407e-09	2.49815e-10
0.00171234	0.0147598	0.11729	0.0672756	2.83527	3.89272	5.3835	5.22957	4.6194	4.65047	13.2674	13.0448	14.6307	14.5552	14.5824	13.6983	12.7831	11.1857	1.82283	0.601495	0.603378	0.0708525	0.359471	1.23297	2.31951	2.16939	2.23884	1.28706	1.10922	0.720697	0.298348	0.189934	0.134544	0.0939921	0.0494887	0.0343391	0.00463062	0.00202534	0.000435905	0.000171419	6.01738e-05	1.91094e-05	5.38533e-06	1.30827e-06	2.63077e-07	3.93851e-08	3.64641e-09	1.44772e-10
0.000930464	0.0204212	0.116746	0.855865	2.75781	4.04651	4.64362	5.53809	5.186	2.98868	9.01698	14.5601	15.4734	14.9157	15.077	14.7654	13.1809	2.33049	2.20986	0.645977	0.367637	0.624284	0.188467	1.61727	2.35589	2.10932	2.07289	1.30326	1.09561	0.4252	0.307585	0.143234	0.141787	0.111259	0.0703485	0.0153502	0.00251251	0.000538127	0.00044347	0.000169659	5.85017e-05	1.81441e-05	4.93604e-06	1.13372e-06	2.10584e-07	2.84255e-08	2.4312e-09	9.68454e-11
0.00169182	0.030879	0.109342	0.582091	2.78166	4.58607	5.16656	5.76956	5.52286	2.72553	13.5398	14.036	15.9563	15.538	15.9336	15.7746	13.471	2.20655	1.6435	0.789687	0.484977	0.443321	0.613329	0.950896	2.83829	2.22117	2.17199	1.35602	1.05485	0.601163	0.32423	0.107573	0.122369	0.0784854	0.0701715	0.026677	0.00624344	0.000753916	0.000403815	0.000164206	5.66833e-05	1.71734e-05	4.52249e-06	9.99198e-07	1.73695e-07	2.1401e-08	1.69585e-09	6.58714e-11
0.000893369	0.0141962	0.288986	0.359766	1.25988	4.01124	5.47329	5.56078	5.52208	4.19043	9.92473	14.7872	16.2604	16.9955	16.346	15.8295	12.4574	4.00461	1.51784	0.535952	0.538658	0.444791	0.705749	3.15778	3.03985	2.11299	1.72765	1.46484	0.992596	0.38956	0.215475	0.100452	0.117384	0.0896226	0.0597706	0.0242311	0.00181776	0.000786389	0.000405865	0.000161774	5.5118e-05	1.63568e-05	4.16169e-06	8.84675e-07	1.46909e-07	1.70192e-08	1.23858e-09	4.62584e-11
0.00111962	0.0304727	0.217574	0.562642	2.74675	4.06684	5.70198	6.54916	5.62391	5.18127	2.83597	16.1098	16.8222	18.0051	16.6972	16.5178	13.5572	5.11434	0.911783	0.569165	0.463609	0.442333	1.03796	3.6748	3.42556	2.32409	1.96206	1.51216	1.14713	1.04965	0.23121	0.143971	0.106321	0.0656104	0.0456539	0.0138989	0.00264391	0.000806572	0.000399758	0.000158423	5.34999e-05	1.55467e-05	3.84119e-06	7.89203e-07	1.26504e-07	1.43545e-08	1.02812e-09	3.81579e-11
0.00146775	0.0232386	0.0984622	0.644746	2.99979	3.86138	6.04025	6.74191	5.55232	5.22653	3.07488	16.2899	18.1027	18.7203	17.9196	16.6128	2.37726	1.67665	1.14614	0.548392	0.440241	0.389939	0.902876	3.33994	2.6401	2.36231	2.43675	1.31197	1.02847	0.61182	0.199595	0.202265	0.115097	0.108264	0.0442098	0.0275209	0.00262583	0.000673423	0.000379399	0.000153645	5.14542e-05	1.46461e-05	3.54492e-06	7.13017e-07	1.11841e-07	1.25898e-08	9.29987e-10	3.49611e-11
0.00106201	0.0243923	0.210682	0.618597	3.48102	4.50654	6.218	7.28644	7.15957	5.46498	1.72129	17.1486	18.6456	19.423	18.6714	16.6801	2.98075	1.42951	1.14674	0.696787	0.414495	0.287062	2.52041	3.4567	3.01438	2.92774	2.15176	1.24358	1.17286	0.746648	0.204224	0.206496	0.113372	0.0101773	0.0430935	0.0167434	0.00636499	0.00066195	0.00036653	0.000148179	4.90821e-05	1.37708e-05	3.2765e-06	6.49983e-07	1.0157e-07	1.16168e-08	8.82707e-10	3.26531e-11
0.00201046	0.0220924	0.188047	1.65608	3.05037	5.85903	6.62644	7.74038	7.61658	7.05112	3.90657	12.8913	17.1781	19.8625	18.9269	13.7922	3.14715	1.23357	1.01391	0.571987	0.521947	1.14945	3.68971	4.09051	3.77217	2.80697	2.18743	1.97174	1.04871	0.530849	0.157904	0.193562	0.113795	0.0548641	0.0428294	0.0133632	0.00276046	0.000684342	0.000361674	0.000143395	4.67602e-05	1.29219e-05	3.03573e-06	5.95518e-07	9.29144e-08	1.07566e-08	8.18819e-10	2.92293e-11
0.00253785	0.0352675	0.170849	0.870001	3.14067	5.63123	7.58931	8.14336	8.65653	7.66856	7.20238	7.95281	7.62704	15.4812	14.6636	4.29501	2.77045	1.35431	0.750402	0.255367	0.635966	2.68475	3.83564	4.45167	3.85872	3.54437	2.7541	2.16202	1.25351	0.249257	0.187525	0.155647	0.0975543	0.0714566	0.0311155	0.020332	0.00344344	0.000733724	0.0003607	0.000139857	4.48226e-05	1.21745e-05	2.82976e-06	5.50737e-07	8.4521e-08	9.47037e-09	7.01767e-10	2.42406e-11
0.00439283	0.0273169	0.24388	0.827303	3.0224	5.57204	7.33147	8.51334	8.84287	7.88461	6.92537	6.21128	3.77357	2.95731	3.31712	3.10296	2.14844	0.389659	0.453431	0.211142	1.99716	2.44847	4.42158	4.53384	4.47665	3.05896	2.99033	1.19706	1.20751	0.532593	0.267547	0.196225	0.126714	0.0587848	0.029516	0.0218192	0.00615346	0.000654075	0.00036511	0.00013633	4.32076e-05	1.1564e-05	2.66744e-06	5.17716e-07	7.81585e-08	8.42739e-09	5.87601e-10	1.90304e-11
0.00177448	0.0254484	0.320524	1.71505	4.11728	5.16113	7.98676	9.51117	10.1353	9.61736	7.94054	7.11462	5.74749	3.04204	3.46666	2.90674	1.1136	0.950568	0.149505	0.644703	1.64263	3.82119	4.65666	5.07843	4.09647	3.36154	2.77831	1.43968	1.01071	0.574769	0.347307	0.206914	0.104127	0.0641087	0.038915	0.0138063	0.00574074	0.00205708	0.000372394	0.000132253	4.17489e-05	1.1138e-05	2.56083e-06	4.91015e-07	7.31693e-08	7.78814e-09	5.14506e-10	1.54621e-11
0.000853822	0.0255265	0.270688	1.4814	3.42808	5.73155	8.98123	9.69412	11.4672	11.2452	9.88472	7.55359	7.32416	3.76358	3.71082	2.57861	1.43903	0.779787	0.316806	0.424339	2.43718	4.31057	5.53992	5.35079	4.48764	2.87145	2.2986	1.65706	1.03454	0.730207	0.351147	0.345092	0.049336	0.0586934	0.0255309	0.00819264	0.0090423	0.000968533	0.00034772	0.000127851	4.04929e-05	1.08486e-05	2.4659e-06	4.61604e-07	6.72721e-08	7.0408e-09	4.58085e-10	1.32507e-11
0.000367784	0.0148612	0.0211506	1.35172	5.86689	7.00878	9.42954	10.2762	12.3282	13.2945	10.8936	10.0946	6.7111	5.44196	2.50485	1.36069	1.04193	0.177101	0.303849	1.08749	2.35057	5.53371	6.71473	5.48119	4.44149	2.5666	2.39942	1.75928	1.26745	0.643784	0.357994	0.210555	0.117766	0.0971103	0.0229042	0.011795	0.00452562	0.00072585	0.00033062	0.000122525	3.90725e-05	1.05154e-05	2.35323e-06	4.29433e-07	6.13083e-08	6.25628e-09	3.97766e-10	1.11386e-11
0.000138694	0.00530086	0.133114	1.28995	2.52211	6.92077	9.79281	10.6448	13.8163	13.8431	13.4163	10.7697	8.71327	6.35133	2.42583	1.50911	0.441325	0.211914	0.753003	1.61708	7.14094	6.86815	7.49751	5.83163	5.10977	2.23547	1.26378	1.25056	0.722173	0.453309	0.239123	0.185979	0.120588	0.0878329	0.0517533	0.0109563	0.0104463	0.000595586	0.00029629	0.000114822	3.72475e-05	1.00477e-05	2.22462e-06	3.99322e-07	5.61853e-08	5.66015e-09	3.511e-10	9.23282e-12
8.78273e-05	0.00389132	0.0493477	1.53295	1.8472	7.18268	11.1568	14.1794	16.8604	16.9418	16.5672	11.9224	10.8421	5.66752	2.34669	1.38959	0.209249	0.186716	1.12725	5.00008	6.88413	8.65897	7.57878	6.46492	5.00387	3.87051	1.50272	1.25807	0.233869	0.325838	0.261885	0.0955405	0.14381	0.0847239	0.0408807	0.00939646	0.00410814	0.000520023	0.000269688	0.000106652	3.52988e-05	9.56939e-06	2.11267e-06	3.73535e-07	5.10663e-08	5.10411e-09	3.15036e-10	7.83844e-12
7.45219e-05	0.00618454	0.0201643	1.59868	1.91467	2.92887	11.8815	14.8841	17.6896	17.3946	17.1343	12.5771	11.169	5.62225	1.38979	0.18474	0.244395	0.0871665	0.991848	5.95484	9.73965	9.08069	8.25757	6.3438	5.82076	5.13047	1.44262	1.45606	0.55485	0.346312	0.299426	0.135299	0.125843	0.0275966	0.037876	0.0101991	0.00502433	0.00112283	0.000257786	9.99667e-05	3.368e-05	9.20769e-06	2.02354e-06	3.49235e-07	4.60359e-08	4.48888e-09	2.71522e-10	6.47582e-12
2.79578e-05	0.00902802	0.0110881	0.98504	1.74614	2.73954	12.0436	16.4471	18.2239	19.6092	18.6001	12.6938	10.9335	5.54372	2.88649	1.05623	0.0925334	2.50215	5.4869	11.1295	13.2884	11.5158	9.19787	6.71473	5.42509	2.44711	2.25771	0.831723	0.648166	0.414457	0.323786	0.282188	0.119134	0.0372402	0.0239197	0.0127359	0.00606522	0.00129093	0.000277912	9.65527e-05	3.24267e-05	8.86391e-06	1.92228e-06	3.24337e-07	4.16284e-08	3.90521e-09	2.28102e-10	5.34905e-12
2.03253e-05	0.0016314	0.0271446	0.4111	1.62859	4.77606	9.39156	11.4615	16.9587	18.2906	17.3271	13.1175	7.38933	6.10846	1.35426	1.2453	0.738169	3.58261	10.339	17.3757	16.2262	11.8648	10.0077	7.84388	2.88009	1.51128	1.45931	1.48128	0.687543	0.541282	0.327401	0.224506	0.132327	0.0785113	0.0196789	0.0121485	0.00263969	0.000599417	0.000272074	9.44148e-05	3.13665e-05	8.47635e-06	1.79702e-06	2.95996e-07	3.7016e-08	3.33999e-09	1.91623e-10	4.40167e-12
2.82984e-05	0.00293097	0.022381	0.14802	1.70975	2.68274	4.39566	9.8969	14.1838	15.0638	14.5771	9.73768	7.32929	4.54469	1.95651	0.666688	0.0674497	3.92305	16.7574	18.8376	15.7373	12.3832	9.06472	3.66654	1.2532	1.66747	1.50273	1.46464	0.805839	0.58842	0.276966	0.134403	0.129937	0.122927	0.0171617	0.00847015	0.00330216	0.00070902	0.00025243	9.1495e-05	3.019e-05	7.99406e-06	1.6539e-06	2.66255e-07	3.24087e-08	2.8284e-09	1.57177e-10	3.43464e-12
0.000925954	0.00821372	0.000489469	0.103141	0.166336	2.46862	4.50273	8.75753	9.31594	9.4006	10.472	9.86068	3.94627	1.76822	1.72975	0.853413	0.501148	6.0488	10.4826	17.6099	13.5434	9.0832	6.22112	5.10062	2.70887	1.85767	1.50947	1.88084	0.47407	0.442251	0.320828	0.107232	0.116561	0.0900608	0.0486161	0.00500202	0.00313603	0.000562865	0.000233359	8.80466e-05	2.8677e-05	7.45017e-06	1.5051e-06	2.36406e-07	2.81303e-08	2.36453e-09	1.21313e-10	2.29163e-12
0.00137561	0.0081912	0.0112126	0.058191	0.121237	2.15406	4.11069	5.20925	8.06518	9.42047	6.32386	7.25457	4.09256	1.96721	0.632706	0.77819	0.540369	4.69895	13.8054	18.7822	13.0574	12.6036	11.5148	3.97232	1.93386	1.01423	0.945646	0.8001	0.538909	0.313847	0.343229	0.0993696	0.117328	0.0274789	0.0279121	0.00650465	0.0025904	0.0013645	0.000313477	9.24577e-05	2.75346e-05	6.87524e-06	1.34866e-06	2.06214e-07	2.37239e-08	1.90493e-09	8.90893e-11	1.41045e-12
0.000241986	0.00634951	0.0095262	0.0988722	0.824895	1.52	3.26256	3.68811	6.24664	6.28582	6.56161	6.51805	4.06159	1.93795	1.36448	0.218409	0.311547	2.63844	15.5761	17.0216	13.6939	11.3854	18.8438	15.4432	9.98403	5.46455	0.87704	0.612655	0.624522	0.342948	0.0944245	0.0980336	0.0735208	0.0291497	0.0142396	0.00311584	0.00140126	0.000730337	0.000242705	7.96595e-05	2.44636e-05	6.11265e-06	1.18436e-06	1.75965e-07	1.94657e-08	1.46994e-09	6.34644e-11	9.33263e-13
0.000299152	0.00369377	0.0111455	0.146081	0.894467	0.991362	2.49518	3.37997	3.60534	6.32393	5.99599	6.02878	4.26538	2.16051	1.6327	0.210447	0.333336	4.1605	11.9503	14.3595	14.4144	10.9962	17.2748	14.9964	12.0556	5.13445	0.959234	0.561175	0.716113	0.422389	0.253848	0.110235	0.0673785	0.0527398	0.0107542	0.00212275	0.00132572	0.000628346	0.000222313	7.43661e-05	2.25137e-05	5.51875e-06	1.0454e-06	1.51282e-07	1.60829e-08	1.16875e-09	4.96635e-11	7.47909e-13
0.000337794	0.00380554	0.0154441	0.149418	0.835169	1.02859	1.90995	2.94771	4.00288	5.139	4.47664	4.27599	3.23408	3.01022	0.640715	0.189838	0.475554	1.49914	17.8515	12.8088	12.4665	8.65562	14.9974	13.1312	12.1747	9.21889	3.97154	1.64163	0.741745	0.352868	0.144374	0.154878	0.0651176	0.0276096	0.00797429	0.00642923	0.00130405	0.000507927	0.000207761	6.98499e-05	2.07096e-05	4.96333e-06	9.22125e-07	1.29057e-07	1.29206e-08	8.83258e-10	3.70404e-11	6.01474e-13
0.000385924	0.00318446	0.00118234	0.148247	0.158173	0.604905	1.94541	2.12254	3.44877	4.3165	4.35504	4.07901	3.54477	2.06236	0.678634	0.186121	0.766395	8.33687	16.6673	11.9199	11.2437	8.38847	14.3604	12.9109	11.9436	8.87835	4.87391	1.49729	1.01233	0.0585846	0.0958113	0.13037	0.0955407	0.039197	0.0072401	0.0048562	0.00189757	0.000484977	0.000193489	6.4063e-05	1.88807e-05	4.47967e-06	8.14815e-07	1.0939e-07	1.02787e-08	6.60748e-10	2.69387e-11	4.78079e-13
0.000422849	0.00327313	0.0200798	0.229942	0.365216	0.379878	1.84991	2.30381	3.09066	3.90826	3.4257	3.25549	3.25215	1.09767	0.724146	0.189164	0.688707	15.627	16.4602	14.5784	11.8847	8.53386	9.25085	10.5743	10.7513	7.57642	3.90905	1.9938	1.15807	0.124553	0.0687478	0.130814	0.0285181	0.0182284	0.00871715	0.00303776	0.00224958	0.000376039	0.000173742	5.80102e-05	1.7129e-05	4.03293e-06	7.06629e-07	8.95673e-08	8.11353e-09	5.10907e-10	2.12452e-11	4.29943e-13
0.000388689	0.00223734	0.0179247	0.146536	0.350542	0.310414	1.84388	2.10916	2.68314	3.66032	3.4259	2.92236	3.18322	1.30528	0.475971	0.202663	0.989267	4.57427	15.5647	13.7674	9.89404	8.29549	10.3116	9.38044	8.79224	8.42219	5.31247	1.05042	0.628875	0.114387	0.0797881	0.135288	0.0418992	0.0154053	0.0137154	0.00242707	0.00206325	0.000365635	0.000159599	5.33372e-05	1.55157e-05	3.54795e-06	5.87052e-07	7.07955e-08	6.38658e-09	4.00833e-10	1.7719e-11	4.09997e-13
0.000341803	0.00152678	0.0197908	0.12127	0.303955	0.362537	1.45136	1.98413	2.73615	3.01224	3.05335	2.81449	3.09139	1.27876	0.257683	0.195244	0.516887	3.22616	12.7686	12.6131	9.21078	7.95752	4.73435	8.7816	8.6586	6.87195	1.82449	7.21391	1.39909	0.409541	0.127518	0.107416	0.0419645	0.019378	0.00426419	0.00184403	0.00192749	0.000424273	0.00015209	5.02981e-05	1.40399e-05	2.99787e-06	4.75307e-07	5.66138e-08	5.30911e-09	3.42696e-10	1.59889e-11	3.97451e-13
0.00028608	0.00123181	0.0141635	0.132144	0.406658	0.636654	1.54225	1.86682	2.25669	2.9548	2.63453	2.71897	1.8955	1.2215	0.316455	0.143878	0.297346	2.19051	12.2254	9.17535	8.20928	6.80945	6.25282	7.37223	7.38482	5.64794	2.09088	10.2015	1.26961	0.155245	0.0781146	0.0738226	0.0342209	0.0151754	0.00455333	0.0026525	0.00154202	0.00042913	0.000148663	4.81765e-05	1.26638e-05	2.53078e-06	3.92173e-07	4.71893e-08	4.8388e-09	3.50766e-10	1.7434e-11	4.3886e-13
0.000237808	0.00114459	0.0155078	0.116081	0.312008	0.608831	1.24608	1.43213	2.15595	2.23214	2.56795	2.53953	2.06054	1.15612	0.316315	0.152073	0.218359	1.88984	10.5226	9.02389	7.69669	6.19703	3.60408	6.41134	6.82255	3.09424	9.26391	8.8344	7.71446	1.67936	0.0694168	0.0547977	0.060658	0.019308	0.00832563	0.00316992	0.00162335	0.00042373	0.000146949	4.68666e-05	1.15757e-05	2.17559e-06	3.31008e-07	4.11086e-08	4.76361e-09	4.00448e-10	2.08737e-11	5.36602e-13
0.000204152	0.00147462	0.0256711	0.0538493	0.0478067	0.341039	1.27218	1.33391	1.73929	2.20526	2.20455	2.64296	1.51739	1.22587	0.31269	0.117185	0.284606	1.68716	5.17225	11.6176	5.45507	6.12341	6.90652	6.98001	6.88673	2.56667	5.4708	9.56893	10.8427	0.381171	0.0703404	0.0602505	0.0556287	0.0160377	0.0201717	0.00294712	0.000819089	0.000386888	0.000140561	4.49521e-05	1.06785e-05	1.90647e-06	2.85528e-07	3.67895e-08	4.77317e-09	4.73058e-10	2.73522e-11	7.17834e-13
0.000176856	0.00141134	0.0268008	0.0553028	0.307686	0.535757	1.08236	1.19089	2.01751	2.11693	2.34035	2.43124	1.73825	1.17556	0.441798	0.274606	0.292473	3.3456	4.67872	9.17733	6.41819	5.76437	5.78694	7.13873	5.76369	1.66859	4.40695	9.24257	8.25236	0.246182	0.0591851	0.0589614	0.0330281	0.0283324	0.0143399	0.00116755	0.000859406	0.00035371	0.00012928	4.13044e-05	9.73161e-06	1.70118e-06	2.52895e-07	3.40109e-08	4.62643e-09	4.97222e-10	3.28656e-11	9.29558e-13
0.000156405	0.0014315	0.0230125	0.057147	0.298748	0.520344	0.59968	0.656925	1.54903	1.90869	2.40661	2.31127	1.90785	1.05641	0.60448	0.0939839	0.386573	2.87925	8.55551	10.2198	6.0633	5.96889	5.97941	5.90187	5.30183	1.18864	4.25321	7.968	8.39411	0.565812	0.0587235	0.0519668	0.0291168	0.0310289	0.0123672	0.00622883	0.000882303	0.000318507	0.000116731	3.72942e-05	8.76059e-06	1.52252e-06	2.30647e-07	3.20211e-08	4.27922e-09	4.50845e-10	3.17808e-11	1.00496e-12
0.000141283	0.00139929	0.00241467	0.05717	0.176268	0.328136	0.492691	1.30006	1.48798	2.04014	2.0795	1.74741	1.80782	1.24962	0.702279	0.222765	0.417237	2.73822	7.76454	9.11913	6.08529	5.25084	5.21386	6.29763	4.79526	1.62606	2.01415	7.41389	8.99761	1.3445	0.0843297	0.0493678	0.0251479	0.0186934	0.00787133	0.00255434	0.000714845	0.000281887	0.000104983	3.36408e-05	7.85345e-06	1.35851e-06	2.04358e-07	2.82163e-08	3.75239e-09	3.95272e-10	2.8152e-11	9.61474e-13
0.000131045	0.00183921	0.0280048	0.0434201	0.0880523	0.312061	0.590989	0.976957	1.32536	1.84146	2.0251	1.84342	1.80568	1.32396	0.982346	0.179225	0.219028	2.78328	5.5664	8.43973	4.2702	4.91279	5.18283	6.11426	4.18386	1.04682	6.45522	7.14197	6.74422	0.856716	0.0992357	0.0509864	0.0422967	0.0129942	0.0113795	0.00147129	0.000636697	0.000246989	9.34884e-05	3.02378e-05	7.04977e-06	1.20788e-06	1.80207e-07	2.46643e-08	3.28227e-09	3.45345e-10	2.46663e-11	9.18283e-13
0.000121767	0.00177679	0.0284097	0.0426733	0.120921	0.334958	0.398021	0.928686	0.880962	1.80664	1.82861	1.64621	1.56123	0.776694	1.06924	0.179746	0.703616	2.6246	5.99021	6.64383	4.95321	4.29312	3.81315	5.12028	4.542	1.97345	6.02589	6.72921	4.54553	1.27344	0.0749436	0.0171398	0.0280931	0.0120604	0.00212378	0.000861173	0.000547384	0.000214951	8.23866e-05	2.67062e-05	6.19785e-06	1.06536e-06	1.60265e-07	2.16834e-08	2.83587e-09	2.97274e-10	2.15665e-11	8.76307e-13
0.000112679	0.00170655	0.0303268	0.0409602	0.0617152	0.319824	0.478478	0.533188	1.04074	1.79242	1.76035	1.55669	1.31792	0.90285	0.811469	0.164239	0.630845	1.92121	5.50019	6.25043	5.29477	2.50036	3.21023	4.72948	4.43046	1.45514	4.56644	6.36049	6.06308	0.649271	0.0395143	0.0181456	0.0126321	0.00627765	0.00289886	0.000716331	0.000452572	0.000186069	7.19451e-05	2.32439e-05	5.36425e-06	9.29338e-07	1.43269e-07	1.94891e-08	2.49198e-09	2.60105e-10	1.92691e-11	8.38222e-13
0.000109028	0.001282	0.00605287	0.0353966	0.080131	0.235679	0.389488	0.70951	0.721802	1.62502	1.67856	1.64308	1.22638	0.612364	0.881485	0.29609	0.563007	0.58562	4.576	7.3691	5.2331	4.13776	3.24721	4.76606	3.82227	1.50938	4.20641	6.00044	3.84941	0.507283	0.085978	0.0280611	0.00994756	0.00669219	0.00259589	0.000545934	0.000378697	0.000161152	6.23482e-05	2.02479e-05	4.71788e-06	8.19036e-07	1.26142e-07	1.73423e-08	2.22431e-09	2.35293e-10	1.78212e-11	8.11574e-13
0.000104908	0.0012173	0.00843589	0.0490699	0.0794734	0.292409	0.379278	0.268084	0.833117	1.44469	1.67125	1.6694	1.32175	0.792536	0.56308	0.178736	0.123937	1.81639	4.5067	7.39368	5.12563	4.75535	2.14822	3.84509	3.75475	3.61429	4.73506	5.64025	5.6513	0.932816	0.0755812	0.0331163	0.011224	0.0062443	0.00113058	0.000486476	0.000324214	0.000141231	5.45386e-05	1.78604e-05	4.30769e-06	7.51148e-07	1.13412e-07	1.55358e-08	1.99498e-09	2.13919e-10	1.66665e-11	8.0649e-13
0.000101733	0.00125832	0.00823219	0.0489523	0.0780726	0.0916332	0.352856	0.775731	0.806345	1.58705	1.54184	1.59078	1.30377	0.799478	0.661297	0.200728	0.235022	1.58891	5.50314	5.95299	5.006	4.41869	2.50923	4.37728	3.42097	3.06833	5.85936	4.53184	2.92272	0.232421	0.0683522	0.0130811	0.0110575	0.00262348	0.000747857	0.000437506	0.000283318	0.000125086	4.84874e-05	1.59126e-05	3.9363e-06	6.96957e-07	1.04724e-07	1.43285e-08	1.81864e-09	1.95687e-10	1.56458e-11	7.89667e-13
0.000105021	0.00115121	0.00630997	0.0518942	0.0710154	0.255915	0.336331	0.41491	0.774928	0.838033	1.57753	1.56057	1.12981	0.933214	0.536973	0.213484	0.22336	1.71553	5.23375	5.8384	4.94345	4.0541	4.12565	3.12246	2.91125	2.93648	4.48658	4.99886	2.34389	0.249602	0.082269	0.0143723	0.0086683	0.00285026	0.000548559	0.000400686	0.0002531	0.00011237	4.39469e-05	1.4402e-05	3.56784e-06	6.3846e-07	9.71528e-08	1.34123e-08	1.69151e-09	1.81469e-10	1.47368e-11	7.76055e-13
0.000109578	0.00107824	0.00814962	0.0570902	0.0833098	0.232071	0.286722	0.625246	0.745517	1.21763	1.45707	1.16566	1.08201	1.04035	0.274612	0.272877	0.377264	1.23923	2.60392	5.76107	4.24431	4.11615	2.69387	3.66237	3.09654	2.53072	6.12797	6.54342	0.417869	0.182166	0.0735016	0.0109091	0.00413953	0.00145425	0.000583999	0.000376826	0.000229474	0.00010231	4.07165e-05	1.32672e-05	3.24019e-06	5.80657e-07	8.96422e-08	1.25609e-08	1.59444e-09	1.69892e-10	1.38713e-11	7.6659e-13
0.000108346	0.00101124	0.00754684	0.0523794	0.0884312	0.136133	0.273156	0.584238	0.72426	1.09387	1.30854	1.12042	1.05954	0.721827	0.246855	0.22037	0.237986	0.846477	0.904029	6.53947	4.98694	3.83733	2.38102	3.34679	2.93999	2.12071	5.99069	4.90701	0.350432	0.135817	0.0653945	0.022318	0.00478149	0.00196405	0.000624859	0.000361934	0.000210572	9.46012e-05	3.82885e-05	1.24152e-05	2.98299e-06	5.35966e-07	8.32251e-08	1.16568e-08	1.48347e-09	1.58305e-10	1.30461e-11	7.58673e-13
0.00010994	0.000901594	0.0146273	0.0621965	0.103729	0.137696	0.259711	0.542722	0.786349	1.0931	1.15948	1.06539	0.754494	0.763373	0.576457	0.184302	0.478533	1.34275	2.3358	5.75014	4.89907	3.42159	2.78286	3.43537	2.94676	2.47175	5.63297	1.31352	0.714963	0.347964	0.0426873	0.0171805	0.00323454	0.00143606	0.000689165	0.000355946	0.00019728	8.82543e-05	3.59232e-05	1.16388e-05	2.78809e-06	5.04474e-07	7.84555e-08	1.08614e-08	1.37119e-09	1.46755e-10	1.23682e-11	7.53988e-13
0.000123712	0.00164807	0.00782316	0.0449944	0.185923	0.21068	0.252531	0.479764	0.798662	1.08807	1.13539	1.04862	1.40563	0.751146	0.553101	0.186844	0.429908	1.16377	3.10258	5.83088	5.03175	3.21179	2.33526	3.03027	2.26379	2.58882	7.8887	0.824168	0.423916	0.395822	0.0240881	0.00948463	0.00271506	0.00122467	0.000746074	0.000364313	0.000188526	8.24793e-05	3.32954e-05	1.08439e-05	2.63097e-06	4.83287e-07	7.7016e-08	1.03575e-08	1.2796e-09	1.36909e-10	1.18566e-11	7.61299e-13
0.00015228	0.000997897	0.013522	0.041893	0.119789	0.185076	0.261124	0.648182	0.793705	1.08854	1.05415	1.0211	0.803141	0.741935	0.492738	0.241365	0.217954	0.312596	2.21082	5.57367	4.41448	3.37594	2.30703	3.16943	2.31638	3.51774	4.51926	3.95724	0.657659	0.07167	0.00770271	0.0111246	0.00310135	0.00113964	0.000765515	0.00038617	0.0001873	7.74741e-05	3.05449e-05	1.01013e-05	2.54812e-06	5.0374e-07	9.19808e-08	1.10753e-08	1.34222e-09	1.39998e-10	1.30717e-11	1.00504e-12
0.000365002	0.00162636	0.0208351	0.0781139	0.120698	0.185777	0.290913	0.725294	0.917116	1.10667	1.05311	1.05127	0.865824	0.689502	0.568372	0.327201	0.207218	0.259822	1.85726	4.75563	4.72509	4.38101	3.30765	2.7425	2.77637	3.03909	4.41082	1.7405	0.140805	0.0623073	0.0382911	0.0121019	0.0069876	0.000845108	0.000743667	0.00047602	0.000223948	7.56829e-05	3.12014e-05	1.16665e-05	3.0398e-06	1.01365e-06	3.16634e-07	5.15712e-08	3.8774e-09	6.03442e-10	4.79032e-11	9.37244e-12

## Sheet: shallow circuits 5 years
ncols	48
nrows	52
xllcorner	302346
yllcorner	493061
cellsize	380
NODATA_value	-9999
0.00771116	0.320792	0.67126	0.959015	2.03261	3.94747	4.23536	4.47096	4.00644	3.15056	4.55323	11.0225	11.9305	12.0237	11.6513	11.2177	10.5953	7.91172	3.3209	1.30012	0.503802	0.096254	0.100604	0.151281	0.311741	0.47573	0.447107	0.39544	0.350546	0.163875	0.115017	0.0785225	0.0499106	0.0116308	0.00571299	0.00322886	0.00176961	0.00116655	0.000738521	0.000342173	0.000165071	6.75805e-05	3.4446e-05	1.50164e-05	5.59231e-06	1.98058e-06	5.096e-07	1.01961e-07
0.00451813	0.0760579	0.263342	0.88345	2.43357	3.33727	4.40742	4.45202	4.16957	2.77454	1.219	10.824	11.9003	12.1354	11.4924	11.2054	13.0672	6.25757	1.50286	0.665864	0.136821	0.0647331	0.0483459	0.100193	0.330046	0.489317	0.34764	0.431688	0.232893	0.169359	0.131161	0.0784175	0.0572389	0.0132226	0.0108179	0.00379806	0.0013786	0.00109428	0.000674365	0.000347744	0.000157284	6.67233e-05	2.88171e-05	1.18015e-05	4.23934e-06	1.21221e-06	2.51929e-07	2.61396e-08
0.0132125	0.0582544	0.278766	0.813646	2.74889	3.18685	4.3609	4.6872	4.40516	3.02845	10.1558	11.9709	12.3487	12.6188	12.2143	11.367	13.1386	6.74632	0.898138	0.690207	0.221957	0.0552467	0.0608127	0.0892451	0.301287	0.511266	0.482116	0.447489	0.308804	0.11909	0.157628	0.0854583	0.0455581	0.0137002	0.0116683	0.00314317	0.00223542	0.00113005	0.00068187	0.000349417	0.000158086	6.66923e-05	2.74586e-05	1.05523e-05	3.52471e-06	9.45315e-07	1.74806e-07	1.376e-08
0.00362426	0.052341	0.188641	0.775941	3.14511	3.32375	4.35439	4.76075	4.52837	2.97398	9.97655	11.3444	13.0762	13.7696	12.7905	12.6951	11.6341	6.2187	1.43216	0.683241	0.417223	0.0739222	0.0115259	0.0999805	0.277627	0.528567	0.51454	0.453778	0.269976	0.305056	0.264896	0.0556567	0.0440925	0.0238001	0.00998315	0.00555213	0.00183775	0.00116454	0.000694699	0.000350819	0.000156117	6.50074e-05	2.60613e-05	9.62716e-06	3.05195e-06	7.60057e-07	1.25661e-07	8.80345e-09
0.00365537	0.0976148	0.386345	0.713291	2.26694	3.4746	4.71156	4.90134	4.4806	3.371	8.76329	12.4903	13.3259	14.1322	13.4631	12.9505	11.2355	7.99864	2.80663	0.64222	0.312861	0.0592472	0.0510565	0.188823	0.226939	0.535562	0.506362	0.461367	0.245866	0.336715	0.28267	0.0823513	0.0459595	0.0323486	0.0107404	0.0052904	0.00154781	0.00119586	0.000705065	0.000350063	0.000152926	6.27313e-05	2.45896e-05	8.81052e-06	2.67642e-06	6.22606e-07	9.41487e-08	6.19421e-09
0.00415576	0.0326158	0.391414	0.729755	2.80191	4.44503	4.84664	5.39997	4.48523	3.45526	9.51183	13.4675	13.8857	14.5601	14.2645	13.4279	11.9395	8.22971	1.45917	0.68507	0.206729	0.119441	0.0848674	0.0851037	0.56507	0.567597	0.514243	0.467055	0.219797	0.324212	0.149455	0.100393	0.0353417	0.0170823	0.010621	0.00715172	0.0017423	0.00123882	0.000708364	0.000346184	0.00014969	6.0671e-05	2.32151e-05	8.01671e-06	2.3341e-06	5.10785e-07	7.0854e-08	4.47291e-09
0.0037571	0.0470088	0.181915	0.655297	2.76846	4.38363	5.24881	5.44874	5.0133	3.78952	5.33956	14.2404	15.2134	15.4683	15.1797	14.6647	13.1589	6.68254	2.27211	0.633509	0.308962	0.187047	0.108249	0.168608	0.549084	0.613402	0.57038	0.461116	0.374254	0.353352	0.167266	0.0856694	0.0511222	0.0199987	0.0115556	0.011425	0.00173176	0.00128006	0.000703477	0.000340173	0.000146293	5.86084e-05	2.2016e-05	7.372e-06	2.04722e-06	4.19997e-07	5.56821e-08	3.55464e-09
0.00411896	0.0895292	0.185595	0.929889	3.69129	3.69922	5.18503	5.76255	4.90346	3.96555	4.05758	13.971	16.2295	16.1608	16.027	15.0016	12.9875	2.1144	1.60066	0.703832	0.127022	0.122301	0.0890467	0.287695	0.669364	0.646917	0.545057	0.417828	0.447633	0.337945	0.132941	0.0843666	0.0286026	0.0193652	0.0131792	0.0105227	0.0019417	0.00130663	0.00068992	0.000333056	0.000142913	5.65852e-05	2.09128e-05	6.86249e-06	1.83401e-06	3.56676e-07	4.52748e-08	2.84977e-09
0.00416613	0.0689899	0.163521	1.32636	3.09695	4.56083	5.16877	6.0954	5.62613	4.44106	5.61767	15.6554	16.8687	17.0438	16.6524	15.6617	3.8276	5.26857	1.16398	0.809368	0.193632	0.0647463	0.111737	0.455628	0.765471	0.685177	0.639969	0.491773	0.26922	0.374721	0.0900971	0.0757844	0.0357752	0.0209625	0.0144044	0.0108728	0.0018521	0.00129105	0.000665425	0.000325047	0.000140007	5.49608e-05	1.99517e-05	6.41651e-06	1.67074e-06	3.14e-07	3.80141e-08	2.32956e-09
0.00377045	0.0769291	0.172785	0.310356	3.06772	4.25608	5.32953	6.24935	6.34298	4.60296	4.20663	8.02673	16.9218	17.498	17.4796	16.7611	7.17056	2.11166	1.21163	0.547249	0.178197	0.0552701	0.232044	0.46577	0.803536	0.730655	0.605567	0.49462	0.300222	0.351619	0.222745	0.0885619	0.0196287	0.016824	0.0105299	0.0101327	0.00257721	0.00117164	0.000617696	0.000317374	0.000137586	5.3452e-05	1.91044e-05	6.0341e-06	1.53989e-06	2.86179e-07	3.43525e-08	2.08058e-09
0.00356031	0.0648433	0.229603	0.631768	2.93003	4.97387	6.04218	6.45079	6.36865	5.02473	2.89345	15.9335	18.9134	18.0908	17.0885	16.7176	6.75227	2.21727	1.39394	0.665128	0.131159	0.0744055	0.220706	0.829518	0.848186	0.736303	0.617603	0.51074	0.377432	0.456707	0.098955	0.0863889	0.0171417	0.0610316	0.00883219	0.00744762	0.00450637	0.00209516	0.000561805	0.000312069	0.000135309	5.18657e-05	1.83355e-05	5.72144e-06	1.44101e-06	2.66351e-07	3.24882e-08	1.96555e-09
0.00219911	0.0577116	0.207821	0.374831	3.02755	4.92982	6.32092	7.0707	6.57332	6.45381	4.14816	14.234	18.9896	19.3584	18.7829	16.7526	3.27408	1.64397	0.653565	0.355138	0.102501	0.0789011	0.198714	0.879658	0.872158	0.747888	0.619027	0.455765	0.369333	0.168929	0.138685	0.0641484	0.0255414	0.0189073	0.015815	0.00754392	0.00481725	0.00136673	0.000501202	0.000314216	0.000133686	5.04936e-05	1.76525e-05	5.45897e-06	1.36828e-06	2.54639e-07	3.14739e-08	1.87092e-09
0.00924939	0.0521397	0.329861	0.585009	3.06322	5.13901	6.46726	7.58342	7.60992	6.34062	4.90757	14.3746	18.939	19.8809	19.0328	9.24667	1.59334	1.31861	0.375238	0.0859109	0.162392	0.185534	0.348095	1.02363	0.914656	0.765619	0.599593	0.398944	0.445553	0.280912	0.107967	0.0520601	0.0292731	0.0215387	0.0148104	0.00921759	0.00252237	0.00275305	0.000316651	0.000334908	0.000133575	4.92954e-05	1.70622e-05	5.22792e-06	1.30427e-06	2.43433e-07	2.99893e-08	1.73181e-09
0.00107163	0.109983	0.325549	1.77331	3.65341	5.47405	6.72978	8.38511	8.38446	7.30182	5.84592	5.12663	9.95285	18.1545	6.86363	4.40302	2.15919	1.30532	0.274688	0.127168	0.168547	0.151367	0.336707	1.00982	0.782718	0.776627	0.709706	0.588405	0.476335	0.212783	0.112523	0.0620523	0.035423	0.0231791	0.0152042	0.00976603	0.00484282	0.00220307	0.00124094	0.000384116	0.000134728	4.83884e-05	1.65819e-05	5.03713e-06	1.23939e-06	2.26056e-07	2.72907e-08	1.53339e-09
0.00865295	0.080803	0.448995	3.18728	4.93267	5.39447	7.73814	8.48639	8.81266	7.94527	6.97122	6.55026	4.69366	2.6258	3.00449	2.9596	1.7286	0.254279	0.162004	0.112162	0.329894	0.413967	0.765002	1.13458	0.929139	0.815843	0.633923	0.291476	0.392786	0.233056	0.131071	0.0677539	0.0481774	0.0163364	0.0193951	0.00738646	0.00270264	0.00165692	0.0011304	0.000384117	0.000134546	4.77547e-05	1.62294e-05	4.89555e-06	1.18717e-06	2.11282e-07	2.4531e-08	1.31658e-09
0.00372016	0.0808082	0.17904	1.12903	1.78287	6.41526	7.80351	9.76137	10.1846	10.0075	9.03918	7.28956	3.82239	4.01963	3.69967	1.8855	1.10888	0.301087	0.175075	0.127183	0.350872	0.941241	1.21877	1.13161	0.940716	0.750055	0.646383	0.373308	0.607611	0.379256	0.237072	0.0496202	0.0517658	0.0260024	0.0315196	0.0051015	0.00139812	0.00222231	0.000699982	0.000342246	0.000132467	4.75717e-05	1.60772e-05	4.78322e-06	1.14516e-06	2.01702e-07	2.26443e-08	1.15524e-09
0.00076693	0.0395874	0.0887951	0.580377	1.59525	5.81666	8.23455	9.79828	11.3893	11.0538	10.3324	8.64879	6.2596	4.37308	2.40232	0.412679	0.381916	0.181137	0.0744706	0.150209	0.264026	1.44345	1.40508	1.19251	1.1507	0.845277	0.653506	0.506701	0.684168	0.354143	0.160477	0.0511238	0.0544667	0.0254642	0.0208163	0.00617952	0.0059647	0.00151063	0.000680447	0.000324299	0.000131723	4.77754e-05	1.59451e-05	4.64469e-06	1.09251e-06	1.89953e-07	2.10986e-08	1.0448e-09
0.00195828	0.0475682	0.123912	1.43394	1.45059	5.26839	9.96432	10.7212	11.4822	12.7003	11.5045	10.1411	7.00964	6.52909	2.90554	2.77048	0.263409	0.114186	0.0724403	0.141815	0.423244	1.60029	1.5637	1.20968	1.13914	0.856628	0.643483	0.819614	0.600099	0.289745	0.0815671	0.0505226	0.0493811	0.0278033	0.0126469	0.00576319	0.00268133	0.00151846	0.00070977	0.000324434	0.000131926	4.78047e-05	1.57131e-05	4.48213e-06	1.03626e-06	1.77108e-07	1.93783e-08	9.33552e-10
0.00729648	0.0354068	0.233902	1.46448	1.76284	4.41327	9.55008	10.2914	14.08	14.6353	12.2264	10.2119	9.67072	7.04815	3.42781	2.50726	0.320725	0.0670804	0.0840404	0.610978	1.88855	1.77154	1.60368	1.51895	1.16949	0.822061	0.752141	0.859592	0.500994	0.200152	0.08485	0.0570591	0.0407754	0.0257692	0.0125021	0.00375607	0.002575	0.00202134	0.000720254	0.000316778	0.000129669	4.71259e-05	1.53625e-05	4.32199e-06	9.85657e-07	1.66705e-07	1.79541e-08	8.2712e-10
0.00768335	0.0246281	0.240667	1.62693	1.46515	7.9225	9.94206	14.3129	16.412	16.4631	16.1036	12.9204	10.3776	5.29671	4.14013	0.706647	0.395963	0.0896232	0.0851223	1.18986	2.12753	2.06685	1.65718	1.56306	1.22581	0.963288	0.945859	0.835369	0.499642	0.27545	0.210254	0.0748721	0.0327004	0.0284233	0.00534435	0.00568355	0.00187046	0.00209811	0.000669974	0.000294111	0.000123705	4.58243e-05	1.50079e-05	4.17896e-06	9.32651e-07	1.5658e-07	1.67679e-08	7.42764e-10
0.000916468	0.00827621	0.437092	1.15574	2.99004	5.02392	9.01811	14.2573	18.6528	18.67	17.7629	15.0926	11.114	6.10304	4.886	0.797809	0.314871	0.262671	0.392797	2.57275	2.6587	2.25919	1.7384	1.70483	1.17386	1.03414	0.949996	0.951278	0.447502	0.298266	0.0749693	0.0742539	0.0686337	0.0226735	0.0133615	0.00786553	0.00129384	0.00186318	0.00056142	0.00025517	0.000114363	4.42195e-05	1.46644e-05	4.03048e-06	8.78903e-07	1.45078e-07	1.5308e-08	6.58441e-10
0.000898337	0.00984565	0.431615	1.17168	2.17733	3.72176	9.63082	16.9476	18.7221	19.6222	18.5101	15.3118	9.90099	6.09071	2.81633	0.783572	0.176178	0.248528	0.940983	3.26503	3.26937	2.68933	2.34675	1.80603	1.38697	1.03494	1.01139	0.943813	0.529714	0.340914	0.0663794	0.0569666	0.0455423	0.027698	0.00633449	0.00355191	0.00183059	0.00172051	0.000402988	0.00020352	0.000102446	4.21606e-05	1.42038e-05	3.86966e-06	8.30225e-07	1.33578e-07	1.37794e-08	5.83726e-10
0.000913101	0.00871029	0.0534475	0.32983	1.64956	4.36142	8.7441	12.49	15.7523	18.3257	17.4779	14.0085	7.76191	4.32477	2.92763	0.364547	0.0302525	0.286524	1.28013	3.6782	3.36312	3.33112	2.5286	1.74188	1.09464	1.04679	1.02914	0.974062	0.367369	0.0694616	0.075802	0.0633602	0.0416671	0.0272141	0.0108611	0.00480277	0.00186102	0.00194892	0.000368818	0.000169012	9.1618e-05	3.99934e-05	1.36365e-05	3.68089e-06	7.7745e-07	1.21859e-07	1.24014e-08	5.12899e-10
0.00227741	0.0118238	0.0278013	0.781689	1.33072	3.48031	5.46632	10.451	14.9258	15.3618	13.2108	9.78459	7.84077	5.15558	1.39394	0.219415	0.131296	1.22445	1.81247	18.2465	3.76605	3.24684	1.84675	1.25963	1.32257	1.26573	1.05092	0.951519	0.721024	0.287365	0.101869	0.0612298	0.0856673	0.029507	0.022965	0.00970636	0.000569967	0.00211124	0.000934789	0.000173195	8.52338e-05	3.82712e-05	1.30562e-05	3.48307e-06	7.22518e-07	1.10846e-07	1.0995e-08	4.33837e-10
0.00234319	0.0180387	0.118542	0.405462	1.45016	1.45847	4.9907	3.63562	11.729	12.206	11.5939	10.3738	7.26335	3.18715	1.25357	0.623814	0.0886331	1.02567	0.6196	0.456759	15.7888	1.13786	0.839108	0.652418	1.14365	0.999375	1.09327	0.947948	0.581786	0.239909	0.0817757	0.0609079	0.0617261	0.0465777	0.0215377	0.00839756	0.00215511	0.00206946	9.54581e-05	0.000138756	8.24652e-05	3.74394e-05	1.25497e-05	3.27469e-06	6.67899e-07	9.98075e-08	9.37808e-09	3.33011e-10
0.000579295	0.014465	0.0813789	0.253841	0.767861	3.09501	3.47855	4.59192	9.48854	8.78988	9.3014	7.53006	6.07016	3.08584	0.888643	0.259101	0.146018	6.00906	10.0991	18.797	16.6516	2.24765	6.31065	6.96095	5.44355	2.51735	0.893122	0.578668	0.474406	0.200295	0.0331959	0.0253754	0.0758162	0.0557421	0.00919336	0.00503566	0.00279821	0.00136275	0.0006922	0.000200081	8.91146e-05	3.73536e-05	1.20033e-05	3.0466e-06	6.0436e-07	8.7608e-08	7.74426e-09	2.46089e-10
0.000396927	0.0105807	0.0895911	0.151444	0.74105	1.70167	3.64877	4.11435	6.71172	7.45403	7.21337	6.21492	3.65968	3.61505	1.02292	0.271247	0.567927	2.17081	13.3868	15.7726	15.5241	10.0314	18.8542	17.6052	7.97709	2.29611	2.07112	0.672543	0.941324	0.566617	0.226233	0.0096654	0.0647766	0.0323179	0.0118797	0.00324045	0.00199365	0.00150304	0.000625534	0.000233027	9.86997e-05	3.73334e-05	1.13739e-05	2.78468e-06	5.35326e-07	7.4463e-08	6.25176e-09	1.91371e-10
0.000316265	0.00406232	0.018202	0.178479	1.02179	1.58878	4.02859	4.5579	5.64724	6.2134	6.12266	5.88842	3.90477	2.48505	0.328807	0.215746	2.31205	3.48831	12.6544	15.156	13.9722	11.3901	17.4571	16.4832	12.2248	6.62701	1.43577	0.676852	1.075	0.802242	0.19192	0.0671109	0.0520094	0.024576	0.00528578	0.00275541	0.00165232	0.0013577	0.000552143	0.000223609	9.66058e-05	3.58355e-05	1.06518e-05	2.54821e-06	4.76676e-07	6.48488e-08	5.4104e-09	1.69677e-10
0.000186295	0.00152981	0.0179255	0.0652782	0.650336	1.21711	2.54278	3.67143	4.93926	5.00953	4.68138	4.34105	4.23125	1.35721	1.28039	0.130081	2.45923	4.31442	16.8037	13.3503	12.3844	11.9972	14.9438	13.5274	11.5729	2.37707	1.48977	0.922018	0.953272	0.952171	0.0993474	0.0670708	0.066742	0.0170333	0.00436767	0.00163674	0.00142815	0.00138488	0.000531554	0.00021411	9.3076e-05	3.39664e-05	9.91782e-06	2.31672e-06	4.17901e-07	5.48303e-08	4.57879e-09	1.52222e-10
0.000133878	0.00136338	0.00591497	0.0658338	0.155288	1.14191	2.34109	3.0279	3.60143	4.31433	4.30377	4.16554	3.05859	1.32345	1.33595	1.09755	2.40977	8.35032	16.6242	9.03229	11.5429	11.285	9.96198	12.7759	10.4211	2.16748	2.63784	0.591676	1.34892	0.460036	0.174681	0.124316	0.0807836	0.0187222	0.00211926	0.00130791	0.00142247	0.00142729	0.000512538	0.000203428	8.89097e-05	3.20997e-05	9.20994e-06	2.09811e-06	3.64566e-07	4.62367e-08	3.82385e-09	1.36168e-10
0.00010519	0.000531112	0.00529436	0.0595161	0.185834	1.23991	1.18205	2.4006	3.46224	3.92808	3.58484	3.60278	3.49807	1.30727	0.821294	0.27538	0.369117	10.4388	16.49	16.3567	10.4163	8.18567	9.23689	11.0233	7.98416	5.03421	4.08809	1.60163	1.19423	0.456427	0.359175	0.097903	0.069714	0.0241879	0.0276027	0.00913225	0.00105027	0.00131651	0.000477312	0.000193811	8.46024e-05	3.0198e-05	8.44702e-06	1.86509e-06	3.17961e-07	3.99176e-08	3.3532e-09	1.30837e-10
9.11469e-05	0.000465936	0.00544653	0.0596684	0.150185	0.802033	0.971786	2.05436	3.18487	3.57395	3.29815	3.45267	2.69744	1.28921	1.18243	0.158783	0.492565	7.01157	15.9481	11.2213	8.40148	8.31623	6.30584	10.4075	8.34555	7.55186	4.10968	0.673926	1.24079	0.512713	0.173402	0.09198	0.0211295	0.0215717	0.0251916	0.00839308	0.00159837	0.00120795	0.000452565	0.000187818	8.0141e-05	2.7944e-05	7.55686e-06	1.62806e-06	2.7725e-07	3.48275e-08	3.03787e-09	1.30568e-10
8.5333e-05	0.00044615	0.00487589	0.0606823	0.157253	0.941267	1.28956	2.00565	3.34615	3.32846	3.22311	2.74848	2.53991	1.27953	1.23342	0.404789	0.379613	4.6588	14.3763	13.4984	8.37053	7.31952	6.88862	8.39791	8.17275	5.90906	4.30399	8.76573	1.26849	0.265887	0.147972	0.086573	0.0216591	0.0309844	0.0175797	0.00208987	0.00159786	0.00120573	0.000452068	0.000184853	7.56338e-05	2.52089e-05	6.66167e-06	1.43081e-06	2.49644e-07	3.18087e-08	2.86769e-09	1.30762e-10
8.47559e-05	0.000390833	0.00261885	0.0653303	0.127248	0.68033	0.904907	1.73564	1.57172	3.10767	2.97456	2.72605	2.49297	1.32492	1.04161	0.409542	0.326396	4.73481	12.2892	12.6771	7.759	6.95048	6.38942	8.34492	7.67136	5.43625	3.54678	11.1788	1.42188	0.411911	0.103839	0.101358	0.0266991	0.0312463	0.0126911	0.00620198	0.00172952	0.00129555	0.000449988	0.000180591	7.09736e-05	2.27319e-05	5.9289e-06	1.28673e-06	2.36463e-07	3.19565e-08	2.98547e-09	1.39493e-10
8.67884e-05	0.000443082	0.000668723	0.0229479	0.0536743	0.339626	1.25846	1.56869	1.81576	3.0617	2.72431	2.59443	2.24335	1.31711	0.243841	0.163263	0.226837	3.35699	12.0704	12.25	6.34812	6.14238	4.78753	8.23302	7.01193	5.04222	5.84953	10.8783	7.71657	0.201543	0.106975	0.0392014	0.0281985	0.0457107	0.0459528	0.00449657	0.00169099	0.0013962	0.000442978	0.000176345	6.69958e-05	2.07113e-05	5.3515e-06	1.18484e-06	2.3427e-07	3.42907e-08	3.27293e-09	1.56224e-10
9.00441e-05	0.000348761	0.00210123	0.0222868	0.0844852	0.300509	0.351264	1.31682	2.17276	2.487	2.35046	2.08423	2.11819	1.39725	0.515539	0.29239	0.276084	3.74925	10.5265	10.599	6.7925	6.19373	4.47157	7.0903	6.65493	4.9968	2.65582	10.5383	11.2523	0.264028	0.145913	0.0560136	0.0323684	0.00274077	0.00872878	0.00226301	0.00160065	0.00147145	0.000451802	0.000174276	6.36537e-05	1.90999e-05	4.90059e-06	1.10898e-06	2.3509e-07	3.80434e-08	3.80464e-09	1.83146e-10
9.32503e-05	0.000384997	0.00276836	0.0210079	0.101102	0.264099	0.607822	1.14013	1.76279	2.39141	2.1044	2.13091	1.74003	1.64936	0.469434	0.128186	0.253897	0.997563	8.59591	10.7331	6.53418	6.09162	3.24212	6.96498	6.01046	3.8771	3.62459	9.95922	8.82147	0.594219	0.184483	0.0484552	0.0388784	0.041997	0.00861309	0.00134701	0.00148818	0.00151712	0.000474829	0.000169567	6.01114e-05	1.77914e-05	4.54959e-06	1.05528e-06	2.31211e-07	3.96122e-08	4.29119e-09	2.13874e-10
9.63083e-05	0.000386724	0.00337621	0.0148491	0.0212198	0.205161	0.700754	1.08208	1.81946	2.19905	2.81217	1.77079	1.75703	1.28644	0.773012	0.200846	0.238243	5.56893	8.17485	9.85617	6.64109	5.91352	3.59815	6.33339	5.92366	3.82099	4.71284	8.0913	7.75801	0.729148	0.104116	0.0443422	0.0584136	0.0216289	0.0054444	0.00207147	0.0014077	0.00153763	0.000498536	0.000162287	5.62088e-05	1.66102e-05	4.30468e-06	1.01688e-06	2.2205e-07	3.78182e-08	4.28383e-09	2.29091e-10
9.90323e-05	0.000391117	0.00270204	0.0157172	0.0618407	0.224755	0.733312	1.05627	1.51237	1.81997	1.77333	1.74078	1.72031	1.61681	0.903873	0.260694	0.25398	3.30614	7.83182	8.90523	5.6678	5.62521	2.68216	6.40156	5.5522	4.12723	3.94827	7.41663	7.74615	1.64831	0.119633	0.0409451	0.035939	0.0250512	0.00611137	0.00164043	0.00134906	0.00148739	0.000501349	0.000153569	5.21887e-05	1.54076e-05	3.99308e-06	9.44332e-07	2.06681e-07	3.52628e-08	4.02904e-09	2.28707e-10
0.000101791	0.000440207	0.00264447	0.0125314	0.0940381	0.203476	0.710439	1.00872	1.39036	1.60195	1.73105	1.70335	1.76503	1.44107	0.728367	0.147778	0.160287	3.24168	7.24054	8.58207	5.87767	5.20182	2.59435	5.84617	5.07033	3.11666	2.97973	6.45425	6.58341	3.43587	0.256774	0.0471666	0.016198	0.0054742	0.00546139	0.00289763	0.00134957	0.00137594	0.000472195	0.000143098	4.84031e-05	1.42218e-05	3.68417e-06	8.67383e-07	1.91104e-07	3.26273e-08	3.73833e-09	2.2802e-10
0.000106332	0.000793235	0.00311987	0.00436488	0.043194	0.185076	0.400262	0.833495	1.61917	2.02381	1.67476	1.51465	1.40051	0.984985	0.744467	0.141203	0.154976	2.14095	6.78646	9.43967	5.74207	4.98315	3.98962	5.7503	4.66642	2.90083	3.82578	5.86679	5.77462	2.16853	0.209028	0.0334149	0.021755	0.00815709	0.00421634	0.00286628	0.00134542	0.00122718	0.000421988	0.000130119	4.40277e-05	1.30326e-05	3.42187e-06	7.99872e-07	1.73945e-07	2.96742e-08	3.44489e-09	2.2633e-10
0.000109258	0.000783433	0.00343494	0.0276112	0.072076	0.248862	0.370127	1.0091	1.13208	1.32828	1.57777	1.50412	1.38516	0.938158	0.643898	0.137014	0.162528	0.704967	5.24816	8.42678	4.04224	4.8469	3.90043	5.24496	4.10994	3.43922	3.55208	6.91813	5.31249	1.99122	0.116375	0.0454556	0.0282907	0.00481637	0.0040194	0.00247206	0.00132434	0.00106015	0.000364711	0.000116263	3.94722e-05	1.17884e-05	3.18357e-06	7.51231e-07	1.60437e-07	2.72921e-08	3.21998e-09	2.23715e-10
0.000111552	0.000637385	0.0043013	0.0253434	0.06181	0.208849	0.449223	0.704664	1.07394	1.4512	1.46495	1.50263	1.20989	0.847064	0.447233	0.232298	0.182439	0.421707	4.17274	8.62109	5.21693	4.8233	3.89655	4.70137	3.84308	2.57863	7.26171	6.14363	4.78415	0.835751	0.0922366	0.0456395	0.0194681	0.00576027	0.0036542	0.0018492	0.00126885	0.000896285	0.000309793	0.000103725	3.58292e-05	1.07344e-05	2.90317e-06	6.95001e-07	1.4934e-07	2.57636e-08	3.09544e-09	2.22486e-10
0.000112737	0.000676875	0.00158377	0.0260945	0.0434764	0.266687	0.533335	0.469818	1.02578	1.39405	1.49852	1.07371	1.25869	1.17144	0.59916	0.169968	0.20605	0.780509	4.1002	5.89381	1.15891	4.09182	3.71831	4.66718	3.41425	1.9695	5.41344	6.07627	6.52222	0.630266	0.0790605	0.0461712	0.0161928	0.00672393	0.00289518	0.00146314	0.00116022	0.000755511	0.000265506	9.3481e-05	3.35721e-05	1.01139e-05	2.69565e-06	6.44559e-07	1.38826e-07	2.42813e-08	2.99258e-09	2.24803e-10
0.000112583	0.000694604	0.00338246	0.024503	0.046882	0.288706	0.552094	0.681145	1.0772	1.13239	1.08477	1.09456	1.19597	1.20276	0.655753	0.418323	0.367245	1.20705	2.91878	5.72042	4.88257	3.93257	3.29559	4.3136	3.39588	2.8784	5.04926	5.99461	4.38538	0.494959	0.0904295	0.0241171	0.0125083	0.00589245	0.00197475	0.00159362	0.00102109	0.00064116	0.000232204	8.47931e-05	3.13411e-05	9.59988e-06	2.55633e-06	6.12091e-07	1.30651e-07	2.29043e-08	2.88938e-09	2.24652e-10
0.000113762	0.000659215	0.0034137	0.0235732	0.0636089	0.286288	0.426445	0.481484	0.817871	1.07402	1.44103	1.06215	1.01473	1.25411	0.243515	0.157222	0.382756	0.614975	4.01585	5.56931	3.52127	3.90815	4.64415	4.1572	3.04811	2.17243	5.13149	4.40011	2.4826	0.890028	0.116105	0.027583	0.00811668	0.0058472	0.00214443	0.00160347	0.000887796	0.000552794	0.000207796	7.78476e-05	2.89647e-05	8.96812e-06	2.42011e-06	5.86186e-07	1.24693e-07	2.17576e-08	2.78396e-09	2.24222e-10
0.000116214	0.000545887	0.00343317	0.0187807	0.0798198	0.282961	0.410531	0.485661	1.18481	1.12711	0.829203	0.998233	0.991734	1.18663	0.438109	0.165299	0.323839	0.721095	2.67292	5.06699	3.6983	4.01131	2.92468	3.96688	2.44697	1.95994	5.13657	6.13802	2.07059	1.37953	0.138655	0.0137795	0.0103246	0.00468882	0.0027573	0.00158587	0.00077207	0.000484173	0.00019038	7.25022e-05	2.67728e-05	8.30321e-06	2.27198e-06	5.58621e-07	1.19858e-07	2.07487e-08	2.66842e-09	2.24194e-10
0.000116951	0.000507561	0.00355254	0.0310893	0.102135	0.269844	0.279187	0.495904	1.06511	1.10763	1.13785	1.06935	0.957894	1.0462	0.714688	0.362552	0.135915	0.737266	2.82419	6.48122	3.37373	3.07337	2.83556	3.83784	2.53918	2.08266	4.83834	5.73615	2.4244	0.470031	0.0395702	0.0146369	0.00870656	0.00440806	0.00220271	0.00113148	0.000677532	0.000432287	0.000177229	6.84288e-05	2.50188e-05	7.7773e-06	2.13826e-06	5.2615e-07	1.13295e-07	1.96321e-08	2.5448e-09	2.23911e-10
0.000114153	0.00130468	0.00892834	0.0267943	0.0916301	0.310652	0.342485	0.33252	0.774248	1.08703	1.07699	1.06547	0.970497	1.04224	0.399457	0.142304	0.264215	0.647569	2.54319	6.74067	2.9637	3.84618	2.6451	3.69983	3.28448	2.60774	4.13066	4.49575	1.93635	0.0615933	0.0380952	0.0167665	0.00619268	0.0045555	0.0018955	0.000939233	0.000609233	0.000391566	0.000165054	6.46421e-05	2.36429e-05	7.39086e-06	2.03602e-06	4.96092e-07	1.05956e-07	1.83958e-08	2.43432e-09	2.23413e-10
0.000118731	0.000594137	0.0178115	0.0251144	0.0510006	0.243711	0.333722	0.448963	0.618382	0.836671	1.06028	1.0954	1.00299	1.01611	0.645893	0.259941	0.62069	0.699467	1.2032	3.77808	4.40156	2.51646	2.76843	3.04197	2.64491	2.95203	4.77042	2.74828	0.345005	0.0384698	0.0224779	0.0177291	0.00722024	0.00516667	0.00093307	0.000832253	0.000561464	0.000357544	0.000152447	6.06927e-05	2.24682e-05	7.10534e-06	1.98439e-06	4.74708e-07	9.91552e-08	1.72037e-08	2.33282e-09	2.2399e-10
0.000139141	0.000611579	0.00479306	0.052571	0.0755115	0.236462	0.250157	0.406899	0.455543	0.846415	0.985851	1.02652	0.961703	1.00419	0.562413	0.266068	0.115658	0.499807	1.38259	6.26289	5.45322	2.61788	3.2039	3.03292	1.92419	3.96525	4.60554	0.254592	0.214141	0.0436184	0.0124346	0.0167454	0.00618466	0.00479646	0.00113713	0.000719391	0.000535232	0.000330043	0.000140817	5.68056e-05	2.15064e-05	7.10091e-06	2.11465e-06	4.8428e-07	9.57738e-08	1.65357e-08	2.33251e-09	2.45425e-10
0.000336933	0.00145838	0.0157427	0.0839412	0.0744278	0.187402	0.290528	0.526259	0.915467	0.983634	0.977492	0.804696	0.998515	1.05895	0.898731	0.551411	0.198625	0.307123	1.30473	4.38096	5.02293	4.43484	3.65307	3.32175	3.58479	3.80021	4.26341	1.07501	0.128081	0.0550887	0.0224982	0.0198001	0.0113329	0.00413327	0.00243546	0.00088914	0.000549976	0.000324163	0.000165991	5.50044e-05	2.2194e-05	7.61889e-06	3.30445e-06	9.61554e-07	1.41395e-07	1.78898e-08	5.17793e-09	8.3289e-10

## Sheet: shallow circuits 10 years
ncols	48
nrows	52
xllcorner	302346
yllcorner	493061
cellsize	380
NODATA_value	-9999
0.00211723	0.0835916	0.226205	0.713556	1.45786	3.85257	4.08118	4.16773	3.83127	3.21592	9.89583	10.9036	11.8864	11.9563	11.6028	11.0663	9.92357	8.64517	4.5267	2.50259	0.755072	0.122249	0.0641271	0.11455	0.24237	0.370218	0.426419	0.415633	0.33167	0.291395	0.169269	0.0728594	0.0546927	0.0458769	0.00723508	0.00382538	0.00237926	0.00183196	0.000912293	0.000390883	0.000150767	7.2461e-05	2.49349e-05	1.12131e-05	3.64357e-06	1.42049e-06	4.05029e-07	7.56368e-08
0.00105268	0.016691	0.0907373	0.862771	2.43983	3.56617	4.35217	4.15179	2.99119	3.11123	10.9887	12.1478	12.0847	11.7483	11.6849	11.6808	10.2187	8.40445	3.75117	0.608062	0.439463	0.0998818	0.0444636	0.141849	0.36805	0.41345	0.416905	0.425535	0.341647	0.437941	0.130611	0.0510707	0.0469273	0.0246466	0.00742398	0.00649874	0.00222787	0.00173709	0.000817494	0.000352231	0.000140108	5.29968e-05	2.07682e-05	7.90927e-06	2.72311e-06	7.65653e-07	1.60984e-07	1.7113e-08
0.00124466	0.0110632	0.0831705	0.615356	2.47338	3.92892	4.559	4.20845	3.89997	3.17143	6.99306	12.2997	12.4605	11.8871	12.3932	11.6341	11.2526	6.0527	1.32701	1.66753	0.271508	0.0846207	0.0975393	0.161187	0.368093	0.435519	0.438709	0.40756	0.406707	0.421292	0.113447	0.0476084	0.13484	0.0433664	0.0161885	0.00445105	0.00318967	0.00161593	0.000814711	0.000349153	0.000139086	5.22953e-05	1.94702e-05	6.94315e-06	2.2268e-06	5.92235e-07	1.11318e-07	9.10651e-09
0.00249809	0.00714022	0.075133	0.613237	2.30501	3.57857	4.6456	4.30848	4.28352	3.24482	10.6433	12.6197	13.4272	13.4458	12.392	12.3783	11.8041	5.3712	1.51807	0.905463	0.2322	0.0594364	0.08135	0.162963	0.428681	0.45607	0.457486	0.400805	0.440579	0.405991	0.121996	0.049614	0.0387935	0.0445033	0.0148257	0.00475728	0.00290699	0.00180956	0.000817577	0.000344583	0.000134985	5.0121e-05	1.81422e-05	6.22536e-06	1.90466e-06	4.74516e-07	8.06028e-08	5.94721e-09
0.000575139	0.00491637	0.0737087	0.525417	2.01075	3.11997	4.85188	4.88141	4.39101	3.12382	12.8556	13.0622	13.6529	14.3979	13.0238	13.199	12.2723	8.41126	2.61547	0.387544	0.265406	0.207298	0.0776337	0.162805	0.505101	0.479846	0.490571	0.396009	0.433908	0.358037	0.124511	0.0850955	0.0935018	0.0304394	0.0171679	0.00427207	0.00648641	0.00168645	0.000802042	0.000334869	0.00012907	4.72985e-05	1.67547e-05	5.59724e-06	1.65298e-06	3.8841e-07	6.10342e-08	4.28049e-09
0.000809888	0.00737494	0.0505272	0.667595	2.00812	3.8382	4.9598	4.80489	4.11941	3.36424	13.966	13.5592	14.4432	14.7891	13.5347	14.1993	12.9789	6.10855	4.89488	0.634539	0.305386	0.0401309	0.246536	0.33163	0.525639	0.530785	0.51525	0.386126	0.446042	0.290298	0.156125	0.0664659	0.102948	0.0331706	0.0134175	0.00539215	0.00313462	0.00175575	0.000767807	0.000319152	0.000122642	4.46005e-05	1.54543e-05	4.99762e-06	1.42778e-06	3.1918e-07	4.65959e-08	3.16972e-09
0.000760999	0.00686276	0.0193148	0.25859	1.54647	3.673	5.07887	5.1741	4.58373	3.12669	13.4341	13.9007	15.0294	15.6383	15.355	14.7278	13.1588	5.10257	4.49632	0.296648	0.299565	0.0243856	0.133009	0.354727	0.707164	0.527333	0.526896	0.362335	0.417171	0.23849	0.173916	0.140939	0.0855102	0.0741191	0.0141745	0.0120462	0.00269216	0.00128984	0.000700265	0.000299878	0.000115695	4.1829e-05	1.43e-05	4.51377e-06	1.24242e-06	2.63606e-07	3.7193e-08	2.57003e-09
0.000719391	0.00298572	0.0427667	0.402537	0.916258	4.29439	5.40262	4.83591	4.45596	4.01329	10.3403	14.7403	15.6584	16.175	15.7651	15.2679	13.1852	8.18674	2.44495	0.305713	0.137713	0.0579909	0.038834	0.39973	0.712184	0.648826	0.524464	0.449858	0.397357	0.209822	0.22889	0.126922	0.0744812	0.0252199	0.0145406	0.00832219	0.00493372	0.000973515	0.000645746	0.000280023	0.000108545	3.90414e-05	1.32269e-05	4.13102e-06	1.10626e-06	2.25171e-07	3.07262e-08	2.10221e-09
0.000682102	0.01286	0.0799281	0.216696	0.990984	4.23769	5.69823	6.01915	5.26105	4.34188	8.08219	15.7911	16.5326	17.0214	15.7948	15.5222	12.2263	6.50113	1.88581	0.706996	0.117311	0.0957341	0.191403	0.318972	0.462291	0.563854	0.523737	0.444151	0.388603	0.267561	0.254214	0.0717167	0.0755858	0.026048	0.0139708	0.0100367	0.00176783	0.00119029	0.000589601	0.000260203	0.000101633	3.65414e-05	1.22707e-05	3.79859e-06	1.00292e-06	1.99397e-07	2.61963e-08	1.7514e-09
0.000615154	0.00529446	0.0848858	0.587638	1.63533	4.87343	5.76582	6.49457	5.38776	4.76539	8.48283	16.5702	17.4635	17.826	17.3482	16.2021	12.8299	2.68796	1.46718	0.0770321	0.143961	0.111454	0.187197	0.388294	0.546129	0.536177	0.550164	0.386171	0.464626	0.323119	0.286834	0.074063	0.0584389	0.0296422	0.0132443	0.0121074	0.0020335	0.0017986	0.000534704	0.000240709	9.4818e-05	3.40842e-05	1.14069e-05	3.51444e-06	9.20714e-07	1.82598e-07	2.39025e-08	1.58109e-09
0.000703958	0.0236263	0.062388	0.247858	1.72776	4.13885	6.15791	6.63093	5.73154	3.82987	7.22014	16.7045	18.3872	18.7847	18.5863	18.046	8.28494	2.31496	1.35259	0.403033	0.0702758	0.132924	0.184202	0.418891	0.516664	0.550276	0.562782	0.457798	0.446981	0.368025	0.225616	0.151772	0.070629	0.0173255	0.013288	0.00639366	0.00593073	0.00297012	0.000501254	0.00022018	8.7567e-05	3.15381e-05	1.06106e-05	3.28028e-06	8.58548e-07	1.70604e-07	2.27282e-08	1.50117e-09
0.000848825	0.0178907	0.111528	0.596369	2.70184	4.77626	6.0587	7.18474	6.60285	6.36716	5.30166	12.5036	18.897	19.3773	19.3203	17.6569	5.28654	1.61698	1.30693	0.259151	0.106951	0.104945	0.21975	0.430194	0.368761	0.670459	0.62675	0.451887	0.329109	0.192406	0.289662	0.1247	0.041604	0.0169833	0.0136654	0.0110601	0.00371336	0.000979523	0.000409886	0.000198578	8.01816e-05	2.91533e-05	9.89266e-06	3.08251e-06	8.1229e-07	1.63404e-07	2.20808e-08	1.43445e-09
0.0013764	0.0388148	0.274399	0.986371	2.71774	5.13121	6.42612	7.48226	7.24032	6.39183	4.90245	11.5815	17.9599	19.859	18.7404	12.9448	2.55598	1.10597	0.695187	0.0851884	0.0361543	0.205088	0.418678	0.526575	0.540237	0.709623	0.632742	0.408691	0.414729	0.238625	0.292313	0.113659	0.0537547	0.0148258	0.0143148	0.007561	0.0017181	0.000694648	0.000368255	0.0001817	7.35143e-05	2.69623e-05	9.26085e-06	2.90943e-06	7.71765e-07	1.56497e-07	2.11212e-08	1.33565e-09
0.00220255	0.139139	0.219349	0.766861	2.97472	5.08733	5.73156	7.66475	8.01432	7.68497	6.24493	5.08401	17.583	17.9987	8.46917	2.18318	2.34437	0.977841	0.619878	0.0702332	0.0634046	0.304244	0.564529	0.638985	0.509954	0.677223	0.642257	0.392002	0.312241	0.260326	0.244042	0.0760737	0.034664	0.0154567	0.0151475	0.00702431	0.0018188	0.000569658	0.000359579	0.000168778	6.79134e-05	2.50833e-05	8.72426e-06	2.76476e-06	7.31537e-07	1.46024e-07	1.93882e-08	1.19495e-09
0.00153078	0.0110082	0.229755	0.997604	3.38003	5.99752	6.09527	9.27718	8.88861	8.63818	7.11985	5.05577	4.26755	3.61266	3.57171	2.71199	1.91014	0.742156	0.48018	0.0889821	0.209687	0.327697	0.705861	0.609323	0.417878	0.854885	0.655093	0.424382	0.393878	0.294393	0.191408	0.0789454	0.0331924	0.0185389	0.0132221	0.0101598	0.000852098	0.000507124	0.000331456	0.000155708	6.31857e-05	2.35318e-05	8.28701e-06	2.65103e-06	6.98666e-07	1.37098e-07	1.76089e-08	1.04011e-09
0.00137028	0.0667333	0.1603	1.43054	2.02281	6.51126	7.91898	9.18098	10.192	10.3315	8.17694	6.71501	5.6485	4.42127	2.8928	1.91825	1.60528	0.931402	0.205416	0.121767	0.257648	0.702628	0.828014	0.751967	0.488762	0.926156	0.65327	0.424231	0.489609	0.276735	0.163577	0.0850054	0.0336992	0.012877	0.0139158	0.00669739	0.00342268	0.00053002	0.000326661	0.000146962	5.94402e-05	2.23791e-05	7.97705e-06	2.55628e-06	6.71767e-07	1.31196e-07	1.63816e-08	9.23454e-10
0.000790906	0.0590273	0.0874394	1.12714	3.25166	6.03597	8.53975	9.25787	11.6044	10.9394	10.4112	7.96275	7.10956	3.23734	3.0338	1.30054	1.1274	0.631328	0.33549	0.181908	0.292098	0.580202	0.991426	0.80609	1.11228	0.855454	0.697407	0.450109	0.101817	0.582152	0.237636	0.0489221	0.0445096	0.0149641	0.01517	0.00958001	0.00527686	0.00061703	0.000336374	0.000141643	5.65468e-05	2.14981e-05	7.69438e-06	2.45134e-06	6.39556e-07	1.24012e-07	1.53637e-08	8.42237e-10
0.00257804	0.0201689	0.335697	1.08138	4.70024	6.00326	8.25451	10.3493	12.6823	12.6491	11.4426	10.2551	7.86795	3.78391	3.73936	1.9983	1.3274	0.911478	0.198117	0.237298	0.671708	1.20837	1.10905	0.993536	1.01017	0.949049	0.630817	0.466787	0.171496	0.379548	0.200784	0.0668448	0.0420407	0.0138505	0.0155254	0.0103231	0.00182997	0.00101789	0.000355095	0.000138243	5.40596e-05	2.06447e-05	7.38918e-06	2.33938e-06	6.05871e-07	1.16207e-07	1.42274e-08	7.59695e-10
0.000905338	0.0613596	0.168839	1.21514	1.79122	7.04174	8.29502	12.6384	14.2511	14.3666	13.5206	11.9257	7.80187	6.66179	3.23278	1.8536	1.30229	0.473771	0.186107	0.409507	0.334656	1.52495	1.19351	1.17336	1.2644	0.89977	0.718693	0.537176	0.539987	0.283911	0.169165	0.0720917	0.0515548	0.0153469	0.0156511	0.0105816	0.0038621	0.00062856	0.000344042	0.000134671	5.17028e-05	1.97392e-05	7.07398e-06	2.23517e-06	5.75826e-07	1.09825e-07	1.32776e-08	6.8003e-10
0.00905424	0.0794827	0.32673	0.668862	2.11798	6.30224	10.4495	14.1656	14.9569	16.9637	16.5617	13.1496	9.18483	6.94843	3.23597	1.65614	1.01186	0.407412	0.212239	0.618798	1.84125	1.73019	1.61728	1.61924	1.09512	0.741723	0.730417	0.6427	0.764019	0.101195	0.107275	0.0867942	0.0249105	0.0101297	0.0154443	0.00270592	0.00194694	0.000965421	0.000356042	0.000131866	4.95615e-05	1.89188e-05	6.81094e-06	2.14631e-06	5.45349e-07	1.03635e-07	1.24757e-08	6.16043e-10
0.0164238	0.0428266	0.0929974	0.987545	2.68081	3.63193	10.799	15.2317	16.9438	19.2075	17.7731	14.5577	9.31016	6.17308	4.40485	1.19938	0.0771685	0.0844487	0.618499	1.60581	2.19856	1.92053	2.11157	1.54288	1.21253	1.1305	0.731662	0.692666	0.540198	0.161882	0.0827761	0.112311	0.0084253	0.00772096	0.0157662	0.0101608	0.00185448	0.00093619	0.000361423	0.000127795	4.77875e-05	1.83171e-05	6.60201e-06	2.06088e-06	5.15337e-07	9.67009e-08	1.14909e-08	5.51711e-10
0.000766056	0.0030215	0.0704318	0.948341	2.10222	2.60537	11.3528	15.2652	18.0719	19.6092	18.4399	15.0984	10.492	5.54566	2.77466	1.14102	0.402628	0.455995	0.977614	2.84843	2.74171	2.49996	2.25217	1.7073	1.37994	0.437084	0.641532	0.437254	0.460108	0.391927	0.150459	0.0735492	0.0305956	0.0104008	0.0187053	0.0074032	0.0021181	0.000551176	0.000294288	0.000117681	4.59427e-05	1.77691e-05	6.38185e-06	1.97495e-06	4.88429e-07	8.97706e-08	1.04548e-08	4.94092e-10
7.82817e-05	0.0083502	0.064226	0.386325	2.77826	4.11126	7.94735	14.5363	16.4409	18.4191	16.3276	14.5638	10.0404	3.78689	2.04441	1.11618	0.0408156	0.544462	1.37516	3.35542	3.5004	2.98792	2.39801	1.61896	0.815477	0.414164	0.859451	0.74005	0.386257	0.179473	0.138844	0.0381209	0.0268237	0.0271847	0.0337531	0.0069893	0.00178138	0.000794814	0.000234378	0.000105866	4.39227e-05	1.71672e-05	6.1267e-06	1.87947e-06	4.59861e-07	8.26964e-08	9.51056e-09	4.38395e-10
0.000210445	0.0235943	0.117985	0.39371	1.29632	3.27665	5.07979	10.1843	13.1572	15.9656	13.9616	11.4723	6.85885	4.51595	1.44374	1.08346	0.0305357	1.01138	1.81875	18.2422	3.7117	3.11389	2.09918	0.339576	0.489078	0.770916	0.0796357	0.744881	0.698335	0.123088	0.147834	0.0186334	0.143096	0.0122195	0.00694247	0.0074917	0.00302966	0.00199661	0.000267769	0.000100514	4.20769e-05	1.64583e-05	5.83996e-06	1.78042e-06	4.30433e-07	7.6072e-08	8.53718e-09	3.75484e-10
0.000234183	0.0138082	0.0300314	0.598678	0.647645	2.4632	4.73657	8.03051	10.7012	12.9542	12.1254	8.93585	4.94468	4.35947	2.24623	0.380255	0.0241031	0.724665	1.11696	2.24778	1.76257	1.41808	1.88039	1.79048	0.579003	1.15441	0.738224	0.793128	1.14969	0.35765	0.12623	0.0926017	0.00928611	0.0156115	0.01435	0.0056261	0.00193213	0.000275415	0.00017351	9.1872e-05	3.98123e-05	1.56637e-05	5.54183e-06	1.67474e-06	4.01145e-07	6.93348e-08	7.40157e-09	2.94362e-10
0.000687674	0.0162869	0.0233553	0.593088	0.597969	2.97968	3.01315	5.50747	8.56453	9.94887	9.38542	6.30829	6.03071	3.11487	1.76573	0.350671	0.0261472	1.90313	6.6247	18.8011	14.2242	6.96248	9.11082	8.67813	3.72044	2.07558	2.65894	3.00664	0.592885	0.496801	0.164666	0.0985557	0.0308238	0.0643027	0.0326971	0.00458737	0.000273578	0.000231156	0.000155745	8.35294e-05	3.72473e-05	1.47884e-05	5.21551e-06	1.56341e-06	3.67146e-07	6.17917e-08	6.23042e-09	2.23219e-10
0.000726964	0.00293918	0.0421585	0.505833	0.553287	1.82903	2.91179	4.6676	5.78208	7.39188	7.04228	5.70705	5.63199	3.12303	1.52378	0.152223	0.148552	0.639791	3.05741	17.818	14.9316	10.0126	18.8659	17.1136	13.3118	1.84218	2.25614	2.6	0.611793	0.60185	0.276872	0.0954711	0.0813399	0.0501649	0.0345038	0.00838968	0.00158345	0.000670739	0.000221275	8.7475e-05	3.67511e-05	1.4313e-05	4.96651e-06	1.45292e-06	3.31421e-07	5.35786e-08	5.13632e-09	1.77455e-10
0.000168532	0.0020962	0.0230393	0.258344	0.572037	1.78928	2.71021	4.70975	5.52153	6.2261	5.85254	4.79749	3.20671	1.93526	0.650582	0.138711	0.295355	1.10804	3.17619	12.7794	13.9176	10.8871	17.0042	15.3813	13.1835	8.98246	2.03136	1.70114	0.903767	0.519099	0.19318	0.0683054	0.0517696	0.04986	0.0388849	0.0110212	0.00162321	0.000230252	0.00016941	8.37292e-05	3.61611e-05	1.39606e-05	4.75505e-06	1.35846e-06	3.01006e-07	4.7511e-08	4.51473e-09	1.59237e-10
0.00017927	0.000848679	0.00610874	0.205781	0.348893	1.02238	2.48074	3.12755	4.0745	4.64686	5.39581	4.96155	3.16971	2.19594	0.415716	0.129076	1.24686	2.00817	18.0843	14.2109	12.596	8.78733	12.0425	13.1809	12.4365	9.22343	2.04144	2.21242	1.10745	0.546651	0.236879	0.0682095	0.0599461	0.0556083	0.0329979	0.00585216	0.00500821	0.000109894	0.00018357	8.64867e-05	3.62136e-05	1.36136e-05	4.54149e-06	1.26374e-06	2.69798e-07	4.10125e-08	3.89039e-09	1.44545e-10
0.000130591	0.000818061	0.00582798	0.0946108	0.204856	0.682799	1.85328	3.7841	4.83074	4.20294	4.27015	4.04161	3.38535	1.49553	0.414981	0.120934	0.475093	4.92214	17.6841	10.4707	10.6959	9.06536	8.69594	12.7967	11.6222	9.10693	2.33824	2.16091	2.26319	0.821329	0.232461	0.0943549	0.0658433	0.0502027	0.00587895	0.00569507	0.000550996	0.00031076	0.000190733	8.89763e-05	3.6178e-05	1.32617e-05	4.32547e-06	1.17169e-06	2.40629e-07	3.53084e-08	3.31027e-09	1.30856e-10
0.00010157	0.000840479	0.00946305	0.0843809	0.172173	0.571724	1.89066	1.99849	1.72919	3.576	4.64314	3.81629	2.41926	1.67898	0.313966	0.11747	0.17257	9.16314	17.4774	12.233	9.93631	9.38173	7.29797	11.412	9.96923	8.27945	2.78006	2.83624	1.75318	0.421698	0.276945	0.10311	0.0596067	0.0569102	0.00937268	0.0040874	0.00509178	0.000353918	0.00018399	8.96485e-05	3.57417e-05	1.28344e-05	4.07284e-06	1.06935e-06	2.14565e-07	3.10396e-08	2.94245e-09	1.26466e-10
8.4482e-05	0.000899134	0.0122782	0.111825	0.204185	0.600365	1.50044	2.33683	2.06296	2.70248	3.17422	3.79839	1.67895	1.69134	0.494949	0.174689	0.167968	8.05668	14.9718	13.0233	9.43773	8.56126	3.55275	10.859	9.19108	4.69081	4.3504	2.78249	0.739806	0.437711	0.201222	0.237488	0.059334	0.0578341	0.0114429	0.0068469	0.00461751	0.00217487	0.000206218	9.27472e-05	3.49372e-05	1.21875e-05	3.75094e-06	9.60389e-07	1.91074e-07	2.75315e-08	2.6928e-09	1.26622e-10
7.29842e-05	0.000903321	0.0125205	0.109649	0.143396	0.650734	0.680986	2.13491	2.42862	3.27993	2.83079	2.63473	1.6066	1.67476	0.549462	0.146329	0.469201	7.89741	10.0818	13.5949	8.0224	8.01168	7.41121	9.29888	8.30394	4.75024	3.3839	10.6827	0.579503	0.190645	0.105884	0.0966456	0.0403596	0.0417983	0.0101446	0.00461852	0.00358505	0.000512698	0.000242529	9.57419e-05	3.37808e-05	1.12648e-05	3.40753e-06	8.65877e-07	1.74819e-07	2.54014e-08	2.5554e-09	1.27079e-10
6.48713e-05	0.000869513	0.00998051	0.0635588	0.209586	0.638826	0.67167	1.76753	2.37377	2.81432	2.8047	2.59948	2.00665	1.67836	0.509725	0.315352	0.208201	6.97842	10.9949	12.232	7.51309	5.40436	6.25814	8.06142	7.85036	4.54271	3.80574	11.3153	0.767308	0.338001	0.107129	0.0692514	0.0392339	0.0294883	0.0133109	0.00360956	0.000968306	0.000548389	0.000255521	9.70717e-05	3.23079e-05	1.04048e-05	3.11534e-06	7.94663e-07	1.66976e-07	2.54768e-08	2.64619e-09	1.35006e-10
5.80443e-05	0.000945825	0.0113265	0.0662541	0.193763	0.52872	0.604518	1.7297	2.44122	2.96956	2.43768	2.43663	1.65351	1.55463	0.660611	0.172068	0.305679	4.67279	11.545	11.24	6.87253	5.72226	5.64273	7.60009	7.06961	5.10694	4.82003	9.89713	7.03484	0.480835	0.338156	0.0665534	0.0303948	0.0116118	0.00669796	0.00384454	0.000949529	0.000548422	0.000260113	9.74499e-05	3.10171e-05	9.70144e-06	2.8796e-06	7.43041e-07	1.65853e-07	2.7106e-08	2.8708e-09	1.49869e-10
5.26531e-05	0.000395664	0.00604213	0.0503262	0.166886	0.442029	0.549206	1.31458	1.87522	1.80124	2.58358	2.32258	1.74275	1.53468	0.571123	0.212223	0.351756	3.49007	8.59527	10.4926	6.87514	4.95237	6.44007	7.19275	6.47162	4.60587	4.44272	9.01451	11.6592	6.2203	3.16641	0.0565041	0.037052	0.0191556	0.00375559	0.00326952	0.00093458	0.000532997	0.000253202	9.54039e-05	2.98392e-05	9.14289e-06	2.69335e-06	7.04301e-07	1.66666e-07	2.9781e-08	3.28558e-09	1.73292e-10
4.85537e-05	0.000404816	0.00625489	0.0359822	0.184181	0.651841	0.579	1.35014	1.8648	1.98864	2.27275	1.85675	1.97689	1.48683	0.595931	0.085966	0.362247	3.70446	8.00221	10.0743	7.2652	4.76498	5.97441	6.73426	6.30774	3.87394	6.19041	9.29451	9.63839	7.6637	0.669118	0.0465384	0.0332826	0.0296035	0.00836488	0.00467395	0.000820891	0.000503923	0.000237258	8.96045e-05	2.83874e-05	8.69045e-06	2.54554e-06	6.76407e-07	1.6449e-07	3.09453e-08	3.66945e-09	1.9992e-10
4.57449e-05	0.000313251	0.00410104	0.0227923	0.171481	0.618588	0.62911	0.68198	1.60371	1.89061	1.99659	1.95977	1.83587	1.24079	0.701079	0.105902	0.261796	2.46035	8.34707	9.38733	6.36501	4.38957	2.19414	6.44411	5.71391	3.75773	5.76634	8.17103	8.61015	6.75439	0.328258	0.0391327	0.0222611	0.0205468	0.00559348	0.00299949	0.000892359	0.000469139	0.000217744	8.26406e-05	2.67244e-05	8.27095e-06	2.44571e-06	6.57007e-07	1.59131e-07	2.97605e-08	3.67377e-09	2.13597e-10
4.39191e-05	0.000363168	0.00291176	0.0203078	0.194832	0.475015	0.622235	1.22196	1.82269	1.90239	1.90821	1.81709	1.88223	1.00353	0.872865	0.11089	0.279197	2.26748	8.2638	8.57552	5.12548	5.30474	1.83859	5.83221	5.83623	3.97669	6.10916	7.64727	9.00447	2.87337	0.242399	0.0390647	0.0314261	0.0182446	0.0054236	0.00281877	0.00087714	0.000426312	0.000197829	7.60464e-05	2.50152e-05	7.81193e-06	2.30558e-06	6.17874e-07	1.49685e-07	2.79923e-08	3.47918e-09	2.13968e-10
4.28189e-05	0.000344047	0.00266847	0.0218612	0.11059	0.543667	0.58567	0.892929	1.43116	1.68443	1.84611	1.7439	1.6178	0.334404	0.678925	0.274929	0.277322	2.34472	3.64487	9.08354	5.34958	4.60654	5.67677	5.84514	4.76241	4.0225	2.08824	7.01115	6.50188	2.09718	0.150959	0.0473351	0.0474637	0.0115304	0.00452982	0.00262385	0.000860351	0.000379563	0.000177416	6.97355e-05	2.34247e-05	7.33913e-06	2.16066e-06	5.74221e-07	1.39743e-07	2.61067e-08	3.24902e-09	2.14056e-10
4.23491e-05	0.000347106	0.00266528	0.0225692	0.11329	0.540654	0.574689	0.597773	1.36659	1.70272	1.7309	1.42464	1.40607	1.43467	0.488936	0.222982	0.200521	1.86803	6.85865	7.92721	5.02821	5.00041	4.61928	5.51644	4.90148	3.73527	5.29098	6.94568	4.2427	1.22586	0.140925	0.0484051	0.0257454	0.00924765	0.0028487	0.00187265	0.000652239	0.00033301	0.000157345	6.30159e-05	2.1552e-05	6.84588e-06	2.0367e-06	5.35392e-07	1.28336e-07	2.39233e-08	3.01135e-09	2.13123e-10
4.22392e-05	0.000349416	0.00219634	0.0213108	0.0734005	0.345542	0.600363	0.795742	1.0242	1.5744	1.65862	1.24861	0.994418	1.10183	0.465727	0.0735634	0.153512	1.35384	4.41678	7.22824	4.91001	4.47177	4.45858	5.39704	4.52828	3.48846	6.89799	7.64772	3.6304	1.35401	0.0985649	0.0546963	0.0349404	0.0127325	0.00306277	0.00149374	0.000545298	0.000289179	0.00013846	5.63547e-05	1.95677e-05	6.29614e-06	1.92048e-06	5.07849e-07	1.19329e-07	2.21494e-08	2.8283e-09	2.11171e-10
4.28225e-05	0.00035772	0.0028483	0.0172606	0.0654196	0.319063	0.641151	0.748244	0.847125	1.66001	1.6003	0.902402	1.29591	0.959987	0.614247	0.161385	0.206526	1.20399	6.64424	7.41736	4.85706	4.37915	4.21354	5.12016	3.9434	2.46901	6.62471	6.0514	4.2989	0.77876	0.079716	0.0623646	0.0357838	0.00972009	0.00251435	0.00147719	0.000449864	0.00025029	0.000121192	5.05452e-05	1.79875e-05	5.81945e-06	1.77214e-06	4.73949e-07	1.11839e-07	2.10238e-08	2.72967e-09	2.10385e-10
4.33687e-05	0.00035072	0.00262573	0.0185091	0.0583813	0.340396	0.260963	0.609245	0.874591	1.69399	1.35457	1.2448	0.806324	0.989654	0.510088	0.0940689	0.162799	0.366497	5.70091	7.31521	4.75008	4.63151	3.0582	5.05548	3.44311	3.33059	5.37638	5.67808	3.44324	0.209066	0.0801525	0.0535198	0.0128104	0.00547605	0.00293428	0.000944131	0.000376449	0.000218912	0.000107263	4.58922e-05	1.70592e-05	5.55619e-06	1.6632e-06	4.4294e-07	1.04572e-07	1.99044e-08	2.64759e-09	2.12698e-10
4.41406e-05	0.000379138	0.00190269	0.0194156	0.0828462	0.305587	0.265272	0.692128	0.798499	1.3681	1.18769	1.15219	1.05396	1.06256	0.491501	0.178086	0.132852	1.3395	1.45206	6.91024	4.60665	4.9373	2.65387	4.17985	3.21381	1.64326	5.87406	4.29929	1.68185	0.284693	0.0806589	0.0163698	0.010638	0.00471065	0.00209067	0.0011635	0.000324754	0.000193644	9.64553e-05	4.1942e-05	1.60995e-05	5.33636e-06	1.59174e-06	4.23333e-07	9.89158e-08	1.88478e-08	2.56315e-09	2.12804e-10
4.70996e-05	0.000393055	0.00245194	0.00910579	0.106365	0.282725	0.215987	0.560687	0.713942	1.19091	1.13475	1.61097	1.05668	1.04996	0.297054	0.150172	0.136793	1.35149	4.3979	6.71822	4.59031	4.04617	3.38559	4.72363	3.01283	1.90771	6.12246	5.17522	2.29589	0.444656	0.0626081	0.0255256	0.00955621	0.00390108	0.00158051	0.000926476	0.00028615	0.000173899	8.82672e-05	3.87767e-05	1.50247e-05	5.03689e-06	1.51817e-06	4.07504e-07	9.47894e-08	1.79568e-08	2.47477e-09	2.12542e-10
5.19974e-05	0.000415695	0.00330147	0.00911657	0.117978	0.302192	0.27269	0.593807	0.929195	0.980706	0.946181	1.88488	1.11688	1.06536	0.442362	0.105748	0.0927196	0.910411	5.6369	7.59379	4.56169	3.78295	2.49266	4.00419	3.00917	1.72139	5.6132	5.80081	1.80682	0.263443	0.033624	0.00681839	0.00634524	0.00251389	0.0011413	0.000793681	0.000257853	0.000158327	8.23615e-05	3.63527e-05	1.40131e-05	4.70665e-06	1.43446e-06	3.89956e-07	9.13997e-08	1.71622e-08	2.37585e-09	2.12599e-10
5.31183e-05	0.000437268	0.00607057	0.0793885	0.0990821	0.291633	0.406793	0.690049	0.925154	1.01972	0.912923	1.62072	1.14236	1.05771	0.32787	0.305574	0.114886	0.890381	5.59141	5.68072	5.29224	3.92238	2.27526	2.72101	1.81301	1.62928	5.0971	4.48721	0.851483	0.155671	0.0832346	0.0129684	0.00388334	0.0027354	0.000888642	0.000691074	0.000236199	0.000146285	7.78382e-05	3.45273e-05	1.32027e-05	4.44375e-06	1.35734e-06	3.68644e-07	8.66293e-08	1.62693e-08	2.26841e-09	2.12365e-10
5.39813e-05	0.000445753	0.00341763	0.0262761	0.107843	0.351857	0.43497	0.612394	0.95604	1.01415	1.06757	1.36115	0.869119	1.0886	0.746119	0.422528	0.130696	1.15089	3.25768	5.84972	5.01867	3.68244	1.74992	3.22271	2.31292	3.08249	4.51265	4.01045	0.712336	0.0973361	0.0734142	0.0069977	0.00120173	0.00167851	0.000757514	0.000630819	0.000220863	0.000136345	7.3432e-05	3.28046e-05	1.25641e-05	4.24989e-06	1.29811e-06	3.48661e-07	8.11967e-08	1.52662e-08	2.17134e-09	2.11833e-10
5.98173e-05	0.000445331	0.00425548	0.0577573	0.0673072	0.24866	0.467741	0.604773	0.873109	0.911973	1.00128	1.50066	0.775029	1.00522	0.583714	0.416299	0.129806	1.64341	1.33258	5.62899	4.81351	3.85367	2.4782	4.40174	1.84874	3.64961	3.96368	2.69274	0.38208	0.0866263	0.0249935	0.00665903	0.00439325	0.000878615	0.000759455	0.000594058	0.000210627	0.000127528	6.85717e-05	3.09504e-05	1.20084e-05	4.10501e-06	1.26745e-06	3.34079e-07	7.6065e-08	1.42816e-08	2.08009e-09	2.12146e-10
7.40611e-05	0.000482474	0.00458041	0.0355381	0.0696879	0.262572	0.554805	0.647352	0.81437	0.943886	0.871139	1.51459	0.621945	1.17048	0.582184	0.364971	0.110606	0.0860369	0.936566	5.17658	4.47276	3.82436	2.45613	3.72739	1.63511	4.05304	4.02404	3.27969	0.16136	0.0847847	0.0149265	0.0075732	0.0020645	0.000866506	0.000751335	0.000575605	0.000213416	0.000120037	6.35568e-05	2.90443e-05	1.16133e-05	4.12027e-06	1.34159e-06	3.36334e-07	7.27112e-08	1.35866e-08	2.06619e-09	2.32144e-10
0.000188773	0.000884203	0.0291932	0.0513825	0.103688	0.236307	0.373353	0.565194	0.713089	0.82849	0.88875	0.896913	0.627246	0.956383	0.882493	0.399695	0.0974756	0.444389	0.696084	4.25568	4.85128	4.66344	3.91276	3.41681	2.89423	4.32974	4.26842	1.31432	0.0461576	0.0136727	0.0194315	0.0144401	0.0068883	0.00110836	0.000819841	0.00057136	0.000272679	0.000106395	6.25838e-05	2.92071e-05	1.35673e-05	5.5417e-06	2.08733e-06	7.03356e-07	8.28226e-08	1.65582e-08	4.10994e-09	1.14289e-09

[truncated: 9 more sheets: shallow circuits 20 years, shallow circuits 50 years, deeper circuits 1 month, deeper circuits 1 year, deeper circuits 2 years, deeper circuits 5 years, deeper circuits 10 years, deeper circuits 20 years, deeper circuits 40 years]
