# Supplementary material for: An approach to validate groundwater contamination risk in rural mountainous catchments: the role of lateral groundwater flows
Source: MethodsX. 2018 Nov 7;5:1447–55. doi: 10.1016/j.mex.2018.11.002 (PMC6249407; doi:10.1016/j.mex.2018.11.002)
Supplement: Supplementary file 4 [file mmc4.xlsx]

## Sheet: Profile_NO3_Assureira sub-basin
Flow line vertex	X (m)	Y (m)		Measured nitrate (mg/L)			Modeled nitrate (mg/L)
			Distance from flow line origin (m)	Winter (January)	Spring (April)	Summer (September)	1 month	1 year	2 years	5 years	10 years	20 years	40 years
0	311596	504461	0	3.33386	1.33402	0.846498	0.00848835	5.03736	4.77717	1.38565	1.17083	0.314437	0.262207
1	311596	504211	250	4.25776	1.33402	0.846498	0.00627843	4.43961	3.3125	1.19254	0.874539	0.354248	0.288327
2	311496	504111	350	4.52164	1.33402	0.846498	0.021438	5.13464	4.29764	1.37591	1.00644	0.380008	0.370885
3	311496	503311	1150	6.82043	1.33402	0.846498	0.994541	4.95446	4.13539	3.91982	4.14832	1.66282	1.76969
4	311396	503211	1250	6.51461	1.45336	0.746299	1.42762	5.0328	4.64294	5.62185	6.58539	2.07599	2.48243
5	311396	503111	1350	6.52282	1.79181	0.946762	1.89074	5.24246	4.96203	6.66704	7.82331	2.60839	3.09652
11	309496	502411	2050	8.98012	2.34338	1.76836	2.13484	11.1107	12.1521	12.4444	5.78254	2.33514	1.33563
12	309196	502111	2350	12.1166	4.77685	5.01886	2.20843	8.57532	6.57568	7.48015	4.18693	4.24136	3.83871
13	309196	501811	2650	14.7119	8.10118	8.99566	5.46823	9.72175	8.83664	9.35721	7.70845	7.94129	7.35991
14	309296	501711	2750	14.797	8.73446	9.60846	10.5136	13.769	13.2153	13.22	12.9242	13.5941	12.8952
15	309296	501311	3150	17.6593	12.6968	14.3632	11.3286	14.2264	14.5767	14.1919	14.3911	14.6493	12.2057
16	309196	501211	3250	19.1864	14.2602	16.3997	7.27589	12.1927	13.4808	12.0866	11.7601	10.0514	8.23925
17	309375	501032	3429.05	18.6065	14.5137	16.4533	9.10005	13.7396	14.3196	14.2611	14.0509	12.5349	11.4029

## Sheet: Profile_NO3_Amedo Sub-basin
Flow line vertex	X (m)	Y (m)		Measured nitrate (mg/L)			Modeled nitrate (mg/L)
			Distance from flow line origin (m)	Winter (January)	Spring (April)	Summer (September)	1 month	1 year	2 years	5 years	10 years	20 years	40 years
0	312396	502961	0	3.67845	5.95767	4.51947	0.0323705	1.79972	1.34061	1.47573	2	2.31633	1.27829
1	312396	502211	750	3.67845	10.8491	7.13069	0.0458417	2.34429	2.72054	1.858	2.3	3.81439	1.74667
2	312596	502011	950	3.67845	13.299	8.61519	0.0161735	1.67058	2.98645	1.45936	2.62279	4.05951	1.23913
3	312496	501911	1050	4.04606	13.2439	8.68995	0.0137071	1.93559	3.84216	1.63937	2.59161	4.97538	1.38082
4	312496	501711	1250	4.24518	14.3306	9.54718	0.0101451	2.36195	4.34136	2.21178	2.91574	3.37198	1.91496
5	312396	501611	1350	4.73411	14.2728	9.69679	0.00323635	2.0961	4.88472	2.63716	2.4403	3.07566	1.67571
6	312396	501411	1550	5.26386	15.2807	10.6372	0.0125156	3.75225	4.7206	3.09355	3.65305	2.98468	2.99796
7	312496	501311	1650	5.3393	16.269	11.3644	0.00562858	3.90926	3.99615	3.45636	3.1427	1.88629	2.66802
8	312596	501311	1650	5.06919	16.7742	11.605	0.00851207	2.7027	3.35598	2.5803	3.08177	1.80337	1.98902
9	312596	501011	1950	6.44154	17.9873	12.9877	0.0213248	3.08225	3.46927	2.96755	3.34906	2.56004	2.26254
10	312196	500611	2350	9.63779	18.0804	14.4088	0.0798034	5.18153	5.77175	5.57018	4.79301	5.57303	4.4501
11	312196	500511	2450	10.2789	18.5373	14.9747	0.290767	5.24118	5.71564	5.6379	4.87485	5.61247	4.51855
12	312096	500411	2550	11.13	18.6399	15.42	0.136296	6.06477	6.62128	5.92667	4.89112	5.70563	5.18164
13	311996	500411	2550	11.3059	18.2773	15.2878	0.0287726	6.16282	6.74842	6.00843	4.99894	5.81197	5.3481
14	311896	500311	2650	12.1322	18.4031	15.7551	0.0719174	6.04315	6.71342	6.55839	6.04319	6.28729	6.03643
15	311896	500011	2950	14.2157	19.8842	17.5718	0.163919	5.33781	5.88325	6.11647	5.68357	5.42474	5.86512
16	311696	499811	3150	15.7406	20.1349	18.4999	0.0450034	5.58043	6.60197	6.93357	6.87987	5.76012	6.74166
17	311796	499711	3250	16.4332	21.0062	19.236	0.110778	5.41804	6.03478	6.50289	6.47044	5.4145	6.28882
18	311796	499311	3650	19.2638	22.8888	21.4648	0.069282	5.45074	5.74823	6.09704	6.02057	5.2136	6.12493
19	311696	499211	3750	19.7176	22.7951	21.7134	0.00697844	5.44948	6.06509	6.28848	6.19997	5.37979	6.38128
20	311596	499311	3650	18.9413	21.9277	21.0183	0.000346287	5.57945	6.65913	6.59398	6.45453	5.49809	6.79216
21	311496	499311	3650	18.7982	21.4677	20.8075	0.000662503	5.93247	6.36097	6.49498	6.55147	5.61969	6.22375
22	311496	499211	3750	19.3388	21.8071	21.2411	0.000626562	5.77434	6.33924	6.43021	6.51174	5.51948	6.21921
23	311396	499111	3850	19.6504	21.6264	21.4036	0.000506548	5.70574	6.43971	6.42557	6.56748	5.42369	5.95365
24	311396	498411	4550	21.5011	22.1287	22.6035	0.00162642	5.29842	5.54369	5.79542	6.56748	4.94561	5.29124
25	311296	498311	4650	21.5011	22.1287	22.6035	4.90482e-05	5.58025	5.96885	5.84323	6.56748	5.06561	5.12397
26	311296	498211	4750	21.5011	22.1287	22.6035	0.000106399	6.05117	6.25913	6.34599	6.56748	5.72339	5.35
27	311196	498111	4850	21.5011	22.1287	22.6035	3.81117e-05	5.57526	5.93462	5.67402	6.56748	4.78251	4.67549
28	310796	498111	4850	21.5011	22.1287	22.6035	2.077e-05	4.62587	5.31012	3.73225	6.56748	1.63826	1.77098
